# Supplementary material for: Telomere Roles in Fungal Genome Evolution and Adaptation
Source: Front Genet. 2021 Aug 9;12:676751. doi: 10.3389/fgene.2021.676751 (PMC8381367; doi:10.3389/fgene.2021.676751)
Supplement: Supplementary file 3 [file Data_Sheet_2.XLSX]

## Sheet: Sheet 1 - Final_TJ_df
Supplementary Datasheet 2: Telomere junction hits
query_clade	consensus_ID	Clade_hits	strain_hits	color
B1	Bm8309_S1_L_1	1	1	Lineage specific
B1	Bm8309_S1_L_10	2	2	Lineage non-specific
B1	Bm8309_S1_L_11	2	2	Lineage non-specific
B1	Bm8309_S1_L_2	2	2	Lineage non-specific
B1	Bm8309_S1_L_3	2	2	Lineage non-specific
B1	Bm8309_S1_L_4	2	2	Lineage non-specific
B1	Bm8309_S1_L_6	2	3	Lineage non-specific
B1	Bm8309_S1_L_7	2	2	Lineage non-specific
B1	Bm8309_S1_L_8	2	2	Lineage non-specific
B1	Bm8309_S1_L_9	2	3	Lineage non-specific
B1	Bm88324_S1_1	2	3	Lineage non-specific
B1	Bm88324_S1_11	2	3	Lineage non-specific
B1	Bm88324_S1_12	2	3	Lineage non-specific
B1	Bm88324_S1_13	1	1	Lineage specific
B1	Bm88324_S1_14	3	3	Lineage non-specific
B1	Bm88324_S1_15	1	1	Lineage specific
B1	Bm88324_S1_2	1	1	Lineage specific
B1	Bm88324_S1_3	3	4	Lineage non-specific
B1	Bm88324_S1_5	1	1	Lineage specific
B1	Bm88324_S1_6	2	3	Lineage non-specific
B1	Bm88324_S1_7	1	1	Lineage specific
B1	Bm88324_S1_8	1	1	Lineage specific
B1	Bm88324_S1_9	2	2	Lineage non-specific
B2	Bd8401_S6_L_1	1	1	Lineage specific
B2	Bd8401_S6_L_11	1	1	Lineage specific
B2	Bd8401_S6_L_12	1	1	Lineage specific
B2	Bd8401_S6_L_13	1	1	Lineage specific
B2	Bd8401_S6_L_14	1	1	Lineage specific
B2	Bd8401_S6_L_2	1	1	Lineage specific
B2	Bd8401_S6_L_3	1	1	Lineage specific
B2	Bd8401_S6_L_4	1	1	Lineage specific
B2	Bd8401_S6_L_5	1	1	Lineage specific
B2	Bd8401_S6_L_6	2	3	Lineage non-specific
B2	Bd8401_S6_L_7	1	1	Lineage specific
B2	Bd8401_S6_L_8	1	1	Lineage specific
B3	JA112NEX_CK_1	1	2	Lineage specific
B3	JA112NEX_CK_3	13	32	Lineage non-specific
B4	JA49NEX_CKD_4	4	11	Lineage non-specific
B4	JA49NEX_CKD_7	12	26	Lineage non-specific
B4	JA92NEX_CKD_2	1	1	Lineage specific
C1	CD88215_S1_10	1	1	Lineage specific
C1	CD88215_S1_11	1	2	Lineage specific
C1	CD88215_S1_12	1	2	Lineage specific
C1	CD88215_S1_13	1	1	Lineage specific
C1	CD88215_S1_2	1	1	Lineage specific
C1	CD88215_S1_3	1	1	Lineage specific
C1	CD88215_S1_4	1	1	Lineage specific
C1	CD88215_S1_5	1	2	Lineage specific
C1	CD88215_S1_6	1	1	Lineage specific
C1	CD88215_S1_7	1	1	Lineage specific
C1	CD88215_S1_8	1	2	Lineage specific
C1	CD88215_S1_9	1	1	Lineage specific
C1	Cd88217_USP_2	1	2	Lineage specific
C1	Cd88217_USP_3	1	2	Lineage specific
C1	Cd88217_USP_4	1	1	Lineage specific
C2	JA159NEX_CK_3	1	1	Lineage specific
Ce	Ce88443_USP_2	3	3	Lineage non-specific
Ce	Ce88443_USP_3	1	1	Lineage specific
E1	B51_S2_L001_3	3	5	Lineage non-specific
E1	B51_S2_L001_5	4	16	Lineage non-specific
E1	Ei8303_S2_3	1	1	Lineage specific
E1	Ei8927_S5_2	2	8	Lineage non-specific
E1	Ei8927_S5_5	3	5	Lineage non-specific
E1	JA23NEX_CKD_15	3	3	Lineage non-specific
E1	PH42_S4_L00_4	1	1	Lineage specific
E1	PH42_S4_L00_7	1	1	Lineage specific
E1	U229_S4_L00_2	1	7	Lineage specific
E1	U231_USPD16_3	1	7	Lineage specific
E2	E-3-S7_L001_1	3	4	Lineage non-specific
E2	G22_S1_10	1	1	Lineage specific
E2	G22_S1_12	2	2	Lineage non-specific
E2	G22_S1_13	4	5	Lineage non-specific
E2	G22_S1_2	3	4	Lineage non-specific
E2	G22_S1_3	2	2	Lineage non-specific
E2	G22_S1_5	2	2	Lineage non-specific
E2	G22_S1_8	2	2	Lineage non-specific
E2	MG04_SRR306_10	1	1	Lineage specific
E2	MG04_SRR306_11	1	1	Lineage specific
E2	MG04_SRR306_12	1	1	Lineage specific
E2	MG04_SRR306_15	3	8	Lineage non-specific
E2	MG04_SRR306_2	1	1	Lineage specific
E2	MG04_SRR306_3	1	1	Lineage specific
E2	MG04_SRR306_5	3	8	Lineage non-specific
E2	MG04_SRR306_6	1	1	Lineage specific
E2	MG04_SRR306_7	1	1	Lineage specific
E2	MG04_SRR306_8	1	1	Lineage specific
E3	JA178NEX_CK_10	1	2	Lineage specific
E3	JA178NEX_CK_6	11	15	Lineage non-specific
E3	JA178NEX_CK_9	12	25	Lineage non-specific
Ec	Ds363_SRS26_1	1	1	Lineage specific
Ec	Ds363_SRS26_10	1	1	Lineage specific
Ec	Ds363_SRS26_11	1	1	Lineage specific
Ec	Ds363_SRS26_12	1	1	Lineage specific
Ec	Ds363_SRS26_13	1	1	Lineage specific
Ec	Ds363_SRS26_14	1	1	Lineage specific
Ec	Ds363_SRS26_15	1	1	Lineage specific
Ec	Ds363_SRS26_16	1	1	Lineage specific
Ec	Ds363_SRS26_17	1	1	Lineage specific
Ec	Ds363_SRS26_3	1	1	Lineage specific
Ec	Ds363_SRS26_4	1	1	Lineage specific
Ec	Ds363_SRS26_5	1	1	Lineage specific
Ec	Ds363_SRS26_7	1	1	Lineage specific
Ec	Ds363_SRS26_8	1	1	Lineage specific
Ec	Ds363_SRS26_9	1	1	Lineage specific
Ec	Ei88424_S3__5	1	1	Lineage specific
Ec	Ei88424_S3__6	1	1	Lineage specific
Ec	Ei88424_S3__7	1	1	Lineage specific
Ec	Ei88424_S3__8	1	7	Lineage specific
Ec	Lc8401_S2_L_1	2	2	Lineage non-specific
Ec	Lc8401_S2_L_10	2	3	Lineage non-specific
Ec	Lc8401_S2_L_2	3	4	Lineage non-specific
Ec	Lc8401_S2_L_3	1	1	Lineage specific
Ec	Lc8401_S2_L_4	1	1	Lineage specific
Ec	Lc8401_S2_L_5	2	2	Lineage non-specific
Ec	Lc8401_S2_L_6	1	1	Lineage specific
Ec	Lc8401_S2_L_9	1	1	Lineage specific
Ec	Pd88413_MF3_1	2	2	Lineage non-specific
Ec	Pd88413_MF3_10	2	2	Lineage non-specific
Ec	Pd88413_MF3_11	2	2	Lineage non-specific
Ec	Pd88413_MF3_12	3	3	Lineage non-specific
Ec	Pd88413_MF3_13	2	2	Lineage non-specific
Ec	Pd88413_MF3_14	2	2	Lineage non-specific
Ec	Pd88413_MF3_15	2	2	Lineage non-specific
Ec	Pd88413_MF3_16	2	2	Lineage non-specific
Ec	Pd88413_MF3_2	3	4	Lineage non-specific
Ec	Pd88413_MF3_20	2	2	Lineage non-specific
Ec	Pd88413_MF3_3	3	4	Lineage non-specific
Ec	Pd88413_MF3_4	2	2	Lineage non-specific
Ec	Pd88413_MF3_5	2	2	Lineage non-specific
Ec	Pd88413_MF3_6	3	3	Lineage non-specific
Ec	Pd88413_MF3_7	2	2	Lineage non-specific
Ec	Pd88413_MF3_8	2	3	Lineage non-specific
Ec	Pd88413_MF3_9	3	3	Lineage non-specific
Ec	U237_1	1	1	Lineage specific
Ec	U237_2	1	1	Lineage specific
Ec	U237_3	1	1	Lineage specific
Ec	U237_4	1	1	Lineage specific
Er	AR4_1	3	6	Lineage non-specific
Er	AR4_2	2	3	Lineage non-specific
Er	AR4_3	1	1	Lineage specific
Er	AR4_USPD160_2	1	1	Lineage specific
Er	AR4_USPD160_3	2	3	Lineage non-specific
Er	EtKY19_1_CK_2	1	1	Lineage specific
Er	EtKY19_1_CK_5	1	1	Lineage specific
Er	EtKY19_1_CK_6	1	1	Lineage specific
Er	EtKY19_1_CK_7	1	1	Lineage specific
Er	G17_S2_L002_3	1	2	Lineage specific
Er	TEF_S6_L001_1	1	1	Lineage specific
Er	TEF_S6_L001_10	2	2	Lineage non-specific
Er	TEF_S6_L001_11	1	1	Lineage specific
Er	TEF_S6_L001_2	2	2	Lineage non-specific
Er	TEF_S6_L001_4	1	1	Lineage specific
Er	TEF_S6_L001_5	2	2	Lineage non-specific
Er	TEF_S6_L001_6	1	1	Lineage specific
Er	TEF_S6_L001_8	2	2	Lineage non-specific
H	FPH-2015-44_5	1	1	Lineage specific
L1	As345_2	2	2	Lineage non-specific
L1	As345_3	1	1	Lineage specific
L1	As345_5	1	1	Lineage specific
L1	As345_6	1	1	Lineage specific
L1	As345_7	1	1	Lineage specific
L1	Ds555i_SRS2_1	4	23	Lineage non-specific
L1	Ds555i_SRS2_12	1	1	Lineage specific
L1	Ds555i_SRS2_2	1	1	Lineage specific
L1	Ds555i_SRS2_3	1	1	Lineage specific
L1	Ds555i_SRS2_4	1	1	Lineage specific
L1	Ds555i_SRS2_6	1	1	Lineage specific
L1	Ds555i_SRS2_7	1	1	Lineage specific
L1	Ds555i_SRS2_8	6	13	Lineage non-specific
L1	Ds555i_SRS2_9	1	1	Lineage specific
L1	Ecrus326_L0_4	1	1	Lineage specific
L1	Ecrus326_L0_7	1	1	Lineage specific
L1	Ecrus326_L0_8	1	1	Lineage specific
L1	Ecrus326_L0_9	1	2	Lineage specific
L1	FHNEX2_CKDL_2	1	1	Lineage specific
L1	FHNEX2_CKDL_4	2	3	Lineage non-specific
L1	GG11_S2_L00_2	1	1	Lineage specific
L1	GG11_S2_L00_6	1	1	Lineage specific
L1	GG11_S2_L00_7	1	1	Lineage specific
L1	HO_S3_L001_3	1	2	Lineage specific
L1	HO_S3_L001_6	3	22	Lineage non-specific
L1	HO_S3_L001_7	2	10	Lineage non-specific
L1	LpKY-97-1_S_2	2	10	Lineage non-specific
L1	LpKY-97-1_S_3	1	1	Lineage specific
L1	LpKY-97-1_S_5	1	1	Lineage specific
L1	P28_3	1	1	Lineage specific
L1	P28_S1_L001_3	1	1	Lineage specific
L1	P28_S1_L001_4	2	4	Lineage non-specific
L1	Pg1213-22_S_3	1	1	Lineage specific
L1	PgKY_ACAGTC_2	7	17	Lineage non-specific
L1	PgKY_ACAGTC_3	1	1	Lineage specific
L1	PgKY_ACAGTC_5	1	1	Lineage specific
L1	PgKY_ACAGTC_7	1	1	Lineage specific
L1	PgKY_ACAGTC_9	3	22	Lineage non-specific
L1	PL2-1_S4_L0_1	2	3	Lineage non-specific
L1	PL2-1_S4_L0_2	2	10	Lineage non-specific
L1	PL2-1_S4_L0_7	1	1	Lineage specific
L1	PL2-1_S4_L0_8	1	1	Lineage specific
L1	Po221_S2_L3_4	1	1	Lineage specific
L1	Po221_S2_L3_5	3	5	Lineage non-specific
L1	PtKY18-1_US_2	2	4	Lineage non-specific
L1	PtKY18-1_US_7	1	2	Lineage specific
L1	TF05-1_S4_L_2	1	1	Lineage specific
L1	TF05-1_S4_L_5	1	1	Lineage specific
L1	TF1-05_S4_L_2	1	1	Lineage specific
L1	TF1-05_S4_L_5	1	1	Lineage specific
L1	U234_USPD16_3	2	4	Lineage non-specific
L1	U234_USPD16_4	1	1	Lineage specific
L1	U234_USPD16_5	2	2	Lineage non-specific
L1	U235_USPD16_2	2	4	Lineage non-specific
L1	U235_USPD16_3	2	10	Lineage non-specific
L1	U235_USPD16_5	1	1	Lineage specific
L1	U235_USPD16_8	3	3	Lineage non-specific
L2	Pg1213-2_S2_10	1	1	Lineage specific
L2	Pg1213-2_S2_11	1	1	Lineage specific
L2	Pg1213-2_S2_12	1	1	Lineage specific
L2	Pg1213-2_S2_13	1	1	Lineage specific
L2	Pg1213-2_S2_14	1	1	Lineage specific
L2	Pg1213-2_S2_15	1	1	Lineage specific
L2	Pg1213-2_S2_16	1	1	Lineage specific
L2	Pg1213-2_S2_17	1	1	Lineage specific
L2	Pg1213-2_S2_3	1	1	Lineage specific
L2	Pg1213-2_S2_4	1	1	Lineage specific
L2	Pg1213-2_S2_6	1	1	Lineage specific
L2	Pg1213-2_S2_7	1	1	Lineage specific
L2	Pg1213-2_S2_9	1	1	Lineage specific
L3	Wk3-1_S5_L0_1	1	1	Lineage specific
L3	Wk3-1_S5_L0_10	1	1	Lineage specific
L3	Wk3-1_S5_L0_11	1	1	Lineage specific
L3	Wk3-1_S5_L0_12	1	1	Lineage specific
L3	Wk3-1_S5_L0_4	1	1	Lineage specific
L3	Wk3-1_S5_L0_5	1	1	Lineage specific
L3	Wk3-1_S5_L0_6	1	1	Lineage specific
Le	Lh8401_S2_1	1	1	Lineage specific
Le	Lh8401_S2_10	1	2	Lineage specific
Le	Lh8401_S2_11	1	1	Lineage specific
Le	Lh8401_S2_12	1	1	Lineage specific
Le	Lh8401_S2_13	1	3	Lineage specific
Le	Lh8401_S2_14	1	3	Lineage specific
Le	Lh8401_S2_15	1	2	Lineage specific
Le	Lh8401_S2_16	1	2	Lineage specific
Le	Lh8401_S2_17	1	1	Lineage specific
Le	Lh8401_S2_18	1	1	Lineage specific
Le	Lh8401_S2_19	1	2	Lineage specific
Le	Lh8401_S2_2	1	3	Lineage specific
Le	Lh8401_S2_20	1	2	Lineage specific
Le	Lh8401_S2_21	2	2	Lineage non-specific
Le	Lh8401_S2_3	1	3	Lineage specific
Le	Lh8401_S2_4	1	2	Lineage specific
Le	Lh8401_S2_5	1	2	Lineage specific
Le	Lh8401_S2_6	1	2	Lineage specific
Le	Lh8401_S2_7	11	17	Lineage non-specific
Le	Lh8401_S2_8	1	2	Lineage specific
Le	Lh8401_S2_9	1	2	Lineage specific
Le	Lh88405_CKD_2	1	1	Lineage specific
Le	Lh88405_CKD_3	1	1	Lineage specific
Le	Lh88405_CKD_4	1	1	Lineage specific
Le	Lh88405_CKD_5	1	3	Lineage specific
Le	Lh88405_CKD_6	1	1	Lineage specific
Le	Lh88405_CKD_7	1	1	Lineage specific
Le	Lh88405_CKD_8	1	1	Lineage specific
Le	Lh88405_CKD_9	2	2	Lineage non-specific
Lu	U168_S2_L00_10	1	1	Lineage specific
Lu	U168_S2_L00_2	1	1	Lineage specific
Lu	U168_S2_L00_3	1	1	Lineage specific
Lu	U168_S2_L00_4	1	2	Lineage specific
Lu	U168_S2_L00_6	1	2	Lineage specific
Lu	U168_S2_L00_9	1	1	Lineage specific
Lu	U171_S3_L00_2	1	2	Lineage specific
Lu	U171_S3_L00_4	2	3	Lineage non-specific
Lu	U171_S3_L00_5	1	1	Lineage specific
Lu	U171_S3_L00_6	1	2	Lineage specific
Lu	U171_S3_L00_7	1	2	Lineage specific
Lu	U171_S3_L00_8	1	1	Lineage specific
O	1A1_S1_L001_1	1	3	Lineage specific
O	1A1_S1_L001_10	2	4	Lineage non-specific
O	1A1_S1_L001_12	1	3	Lineage specific
O	1A1_S1_L001_13	1	1	Lineage specific
O	1A1_S1_L001_14	1	2	Lineage specific
O	1A1_S1_L001_16	1	2	Lineage specific
O	1A1_S1_L001_2	1	2	Lineage specific
O	1A1_S1_L001_3	1	2	Lineage specific
O	1A1_S1_L001_4	1	4	Lineage specific
O	1A1_S1_L001_5	1	3	Lineage specific
O	1A1_S1_L001_6	1	2	Lineage specific
O	1A1_S1_L001_7	1	2	Lineage specific
O	1A1_S1_L001_8	1	1	Lineage specific
O	1A1_S1_L001_9	1	2	Lineage specific
O	1C17_S3_1	1	3	Lineage specific
O	1C17_S3_3	1	3	Lineage specific
O	1C17_S3_4	1	1	Lineage specific
O	1C17_S3_5	1	1	Lineage specific
O	FR13_S3_L00_1	1	2	Lineage specific
O	FR13_S3_L00_10	1	4	Lineage specific
O	FR13_S3_L00_11	1	1	Lineage specific
O	FR13_S3_L00_12	2	3	Lineage non-specific
O	FR13_S3_L00_13	1	2	Lineage specific
O	FR13_S3_L00_14	1	1	Lineage specific
O	FR13_S3_L00_15	1	4	Lineage specific
O	FR13_S3_L00_16	1	1	Lineage specific
O	FR13_S3_L00_2	1	1	Lineage specific
O	FR13_S3_L00_3	1	2	Lineage specific
O	FR13_S3_L00_4	1	1	Lineage specific
O	FR13_S3_L00_5	1	1	Lineage specific
O	FR13_S3_L00_6	1	1	Lineage specific
O	FR13_S3_L00_7	1	1	Lineage specific
O	FR13_S3_L00_8	1	2	Lineage specific
O	FR13_S3_L00_9	1	1	Lineage specific
O	Guy11_S4_L0_10	1	1	Lineage specific
O	Guy11_S4_L0_11	1	1	Lineage specific
O	Guy11_S4_L0_3	1	1	Lineage specific
O	Guy11_S4_L0_4	1	1	Lineage specific
O	Guy11_S4_L0_5	1	1	Lineage specific
O	Guy11_S4_L0_6	2	2	Lineage non-specific
O	Guy11_S4_L0_7	1	1	Lineage specific
O	Guy11_S4_L0_8	1	1	Lineage specific
O	Guy11_S4_L0_9	1	1	Lineage specific
O	Guy11_S5_1	1	1	Lineage specific
O	Guy11_S5_10	1	1	Lineage specific
O	Guy11_S5_2	1	1	Lineage specific
O	Guy11_S5_4	1	1	Lineage specific
O	Guy11_S5_5	3	4	Lineage non-specific
O	Guy11_S5_6	1	1	Lineage specific
O	Guy11_S5_7	1	1	Lineage specific
O	Guy11_S5_8	1	1	Lineage specific
O	IB33_S3_3	1	1	Lineage specific
O	IB33_S3_4	1	1	Lineage specific
O	IB33_S3_5	1	1	Lineage specific
O	IB33_S3_6	1	1	Lineage specific
O	IB33_S3_7	1	1	Lineage specific
O	IB33_S3_8	1	1	Lineage specific
O	IB49_S2_L00_1	1	1	Lineage specific
O	IB49_S2_L00_10	1	1	Lineage specific
O	IB49_S2_L00_11	1	1	Lineage specific
O	IB49_S2_L00_12	1	1	Lineage specific
O	IB49_S2_L00_13	1	1	Lineage specific
O	IB49_S2_L00_14	1	1	Lineage specific
O	IB49_S2_L00_15	1	1	Lineage specific
O	IB49_S2_L00_16	4	7	Lineage non-specific
O	IB49_S2_L00_2	1	1	Lineage specific
O	IB49_S2_L00_3	1	1	Lineage specific
O	IB49_S2_L00_4	1	1	Lineage specific
O	IB49_S2_L00_5	1	1	Lineage specific
O	IB49_S2_L00_6	1	1	Lineage specific
O	IB49_S2_L00_7	1	1	Lineage specific
O	IB49_S2_L00_8	1	1	Lineage specific
O	IE1K_S4_1	1	3	Lineage specific
O	IE1K_S4_10	1	1	Lineage specific
O	IE1K_S4_11	2	5	Lineage non-specific
O	IE1K_S4_2	1	1	Lineage specific
O	IE1K_S4_3	1	3	Lineage specific
O	IE1K_S4_4	1	1	Lineage specific
O	IE1K_S4_5	1	1	Lineage specific
O	IE1K_S4_6	1	1	Lineage specific
O	IE1K_S4_8	2	2	Lineage non-specific
O	ML33_1__4	1	2	Lineage specific
O	ML33_S2_L00_11	1	2	Lineage specific
O	ML33_S2_L00_3	1	4	Lineage specific
O	Mo_S3_L001__1	1	1	Lineage specific
O	Mo_S3_L001__10	1	1	Lineage specific
O	Mo_S3_L001__12	1	1	Lineage specific
O	Mo_S3_L001__2	5	8	Lineage non-specific
O	Mo_S3_L001__4	1	1	Lineage specific
O	Mo_S3_L001__5	1	1	Lineage specific
O	Mo_S3_L001__6	1	1	Lineage specific
O	Mo_S3_L001__7	1	1	Lineage specific
O	Mo_S3_L001__9	1	1	Lineage specific
O	SSID116_1	1	3	Lineage specific
O	SSID116_10	1	3	Lineage specific
O	SSID116_11	1	1	Lineage specific
O	SSID116_13	1	2	Lineage specific
O	SSID116_2	1	2	Lineage specific
O	SSID116_4	1	1	Lineage specific
O	SSID116_5	1	4	Lineage specific
O	SSID116_7	1	2	Lineage specific
O	SSID116_8	1	3	Lineage specific
O	SSID116_9	1	1	Lineage specific
O	U107_USPD16_1	1	2	Lineage specific
O	U107_USPD16_10	1	3	Lineage specific
O	U107_USPD16_12	1	2	Lineage specific
O	U107_USPD16_3	1	1	Lineage specific
O	U107_USPD16_4	1	1	Lineage specific
O	U107_USPD16_5	1	2	Lineage specific
O	U107_USPD16_6	1	2	Lineage specific
O	U107_USPD16_7	1	4	Lineage specific
O	U107_USPD16_8	1	2	Lineage specific
O	U107_USPD16_9	1	2	Lineage specific
O	U198_USPD16_2	1	4	Lineage specific
O	U198_USPD16_3	1	2	Lineage specific
O	U198_USPD16_4	1	1	Lineage specific
O	U198_USPD16_5	1	2	Lineage specific
O	U75_1	1	4	Lineage specific
O	U75_11	1	1	Lineage specific
O	U75_12	1	2	Lineage specific
O	U75_2	1	1	Lineage specific
O	U75_3	3	5	Lineage non-specific
O	U75_4	1	1	Lineage specific
O	U75_5	1	1	Lineage specific
O	U75_7	1	4	Lineage specific
O	U75_8	1	3	Lineage specific
O	U75_9	1	1	Lineage specific
P	Pr8202_S3_L_2	1	2	Lineage specific
P	Pr8202_S3_L_3	1	2	Lineage specific
P	Pr8202_S3_L_4	2	3	Lineage non-specific
P	Pr8202_S3_L_5	1	2	Lineage specific
P	Pr8202_S3_L_6	1	1	Lineage specific
P	Pr8202_S3_L_7	1	1	Lineage specific
P	Pr8202_S3_L_8	1	1	Lineage specific
P	Pr88165_CKD_11	1	1	Lineage specific
P	Pr88165_CKD_12	7	18	Lineage non-specific
P	Pr88165_CKD_13	8	19	Lineage non-specific
P	Pr88165_CKD_2	1	2	Lineage specific
P	Pr88165_CKD_3	1	1	Lineage specific
P	Pr88165_CKD_4	2	3	Lineage non-specific
P	Pr88165_CKD_6	1	2	Lineage specific
P	Pr88165_CKD_7	1	1	Lineage specific
P	Pr88165_CKD_8	1	1	Lineage specific
P	Pr88165_CKD_9	1	1	Lineage specific
Pg	DSLiz_1	1	1	Lineage specific
Pg	DSLiz_10	1	1	Lineage specific
Pg	DSLiz_11	1	1	Lineage specific
Pg	DSLiz_12	1	2	Lineage specific
Pg	DSLiz_14	1	1	Lineage specific
Pg	DSLiz_15	1	1	Lineage specific
Pg	DSLiz_2	4	5	Lineage non-specific
Pg	DSLiz_3	2	3	Lineage non-specific
Pg	DSLiz_4	1	1	Lineage specific
Pg	DSLiz_5	1	1	Lineage specific
Pg	DSLiz_6	1	1	Lineage specific
Pg	DSLiz_7	1	1	Lineage specific
Pg	DSLiz_8	1	1	Lineage specific
Pg	DSLiz_9	1	1	Lineage specific
Pg	U170_1	1	1	Lineage specific
Pg	U170_10	1	1	Lineage specific
Pg	U170_11	2	3	Lineage non-specific
Pg	U170_2	1	1	Lineage specific
Pg	U170_4	1	1	Lineage specific
Pg	U170_6	1	1	Lineage specific
Pg	U170_7	1	1	Lineage specific
Pg	U170_8	1	2	Lineage specific
Pg	U170_9	1	1	Lineage specific
Pu	JA1NEX_CKDL_5	9	21	Lineage non-specific
S	GFRF52_S2_L0_1	2	2	Lineage non-specific
S	GFRF52_S2_L0_11	1	1	Lineage specific
S	GFRF52_S2_L0_12	1	1	Lineage specific
S	GFRF52_S2_L0_13	1	1	Lineage specific
S	GFRF52_S2_L0_14	1	1	Lineage specific
S	GFRF52_S2_L0_16	1	1	Lineage specific
S	GFRF52_S2_L0_18	1	1	Lineage specific
S	GFRF52_S2_L0_22	1	1	Lineage specific
S	GFRF52_S2_L0_23	17	48	Lineage non-specific
S	GFRF52_S2_L0_24	1	2	Lineage specific
S	GFRF52_S2_L0_25	1	1	Lineage specific
S	GFRF52_S2_L0_3	2	2	Lineage non-specific
S	GFRF52_S2_L0_4	1	1	Lineage specific
S	GFRF52_S2_L0_5	1	1	Lineage specific
S	GFRF52_S2_L0_6	1	1	Lineage specific
S	GFRF52_S2_L0_8	2	2	Lineage non-specific
S	U232_10	1	1	Lineage specific
S	U232_11	1	1	Lineage specific
S	U232_2	1	1	Lineage specific
S	U232_3	1	1	Lineage specific
S	U232_4	1	1	Lineage specific
S	U232_5	1	1	Lineage specific
S	U232_6	1	1	Lineage specific
S	U232_7	1	1	Lineage specific
St	Pg1054_1	2	9	Lineage non-specific
St	Pg1054_10	2	10	Lineage non-specific
St	Pg1054_11	2	7	Lineage non-specific
St	Pg1054_12	3	10	Lineage non-specific
St	Pg1054_13	1	5	Lineage specific
St	Pg1054_14	1	2	Lineage specific
St	Pg1054_15	1	1	Lineage specific
St	Pg1054_16	1	1	Lineage specific
St	Pg1054_2	2	6	Lineage non-specific
St	Pg1054_5	2	7	Lineage non-specific
St	Pg1054_6	2	6	Lineage non-specific
St	Pg1054_9	2	8	Lineage non-specific
St	Pg1054x1x2_1	2	6	Lineage non-specific
St	Pg1054x1x2_10	1	1	Lineage specific
St	Pg1054x1x2_12	2	6	Lineage non-specific
St	Pg1054x1x2_13	2	7	Lineage non-specific
St	Pg1054x1x2_14	2	7	Lineage non-specific
St	Pg1054x1x2_15	2	6	Lineage non-specific
St	Pg1054x1x2_3	2	9	Lineage non-specific
St	Pg1054x1x2_5	2	5	Lineage non-specific
St	Pg1054x1x2_6	2	9	Lineage non-specific
St	Pg1054x1x2_7	1	2	Lineage specific
St	Pg1054x1x2_8	2	7	Lineage non-specific
St	Pg1054x1x2_9	2	8	Lineage non-specific
St	Pg1204_USPD_2	1	1	Lineage specific
St	Pg1204_USPD_3	1	5	Lineage specific
St	SSFL14-3_S2_1	1	1	Lineage specific
St	SSFL14-3_S2_10	2	6	Lineage non-specific
St	SSFL14-3_S2_11	2	9	Lineage non-specific
St	SSFL14-3_S2_12	2	3	Lineage non-specific
St	SSFL14-3_S2_13	2	9	Lineage non-specific
St	SSFL14-3_S2_16	2	7	Lineage non-specific
St	SSFL14-3_S2_18	1	1	Lineage specific
St	SSFL14-3_S2_2	2	3	Lineage non-specific
St	SSFL14-3_S2_20	1	5	Lineage specific
St	SSFL14-3_S2_3	1	1	Lineage specific
St	SSFL14-3_S2_4	2	10	Lineage non-specific
St	SSFL14-3_S2_5	1	1	Lineage specific
St	SSFL14-3_S2_6	2	8	Lineage non-specific
St	SSFL14-3_S2_7	2	7	Lineage non-specific
St	SSFL14-3_S2_8	2	5	Lineage non-specific
St	SSFL14-3_S2_9	2	7	Lineage non-specific
St	SSFLO2-2_S3_1	2	3	Lineage non-specific
St	SSFLO2-2_S3_11	2	9	Lineage non-specific
St	SSFLO2-2_S3_13	2	10	Lineage non-specific
St	SSFLO2-2_S3_14	1	1	Lineage specific
St	SSFLO2-2_S3_15	1	1	Lineage specific
St	SSFLO2-2_S3_16	1	1	Lineage specific
St	SSFLO2-2_S3_17	1	3	Lineage specific
St	SSFLO2-2_S3_19	1	1	Lineage specific
St	SSFLO2-2_S3_2	1	1	Lineage specific
St	SSFLO2-2_S3_3	1	2	Lineage specific
St	SSFLO2-2_S3_4	1	1	Lineage specific
St	SSFLO2-2_S3_5	3	7	Lineage non-specific
St	SSFLO2-2_S3_6	1	1	Lineage specific
St	SSFLO2-2_S3_7	1	1	Lineage specific
St	SSFLO2-2_S3_8	1	2	Lineage specific
St	SSFLO2-2_S3_9	1	1	Lineage specific
St	SSTX-16-11_1	3	10	Lineage non-specific
St	SSTX-16-11_10	2	7	Lineage non-specific
St	SSTX-16-11_12	1	1	Lineage specific
St	SSTX-16-11_13	2	7	Lineage non-specific
St	SSTX-16-11_15	1	5	Lineage specific
St	SSTX-16-11_16	2	8	Lineage non-specific
St	SSTX-16-11_17	3	7	Lineage non-specific
St	SSTX-16-11_3	1	1	Lineage specific
St	SSTX-16-11_4	2	9	Lineage non-specific
St	SSTX-16-11_6	2	10	Lineage non-specific
St	SSTX-16-11_7	2	7	Lineage non-specific
St	SSTX-16-11_8	2	6	Lineage non-specific
St	SSTX-16-11_9	2	6	Lineage non-specific
St	STAG-MS_USP_2	2	7	Lineage non-specific
St	STAG-MS_USP_3	2	8	Lineage non-specific
St	U217_S3_L00_1	1	1	Lineage specific
St	U217_S3_L00_10	2	8	Lineage non-specific
St	U217_S3_L00_11	1	2	Lineage specific
St	U217_S3_L00_12	1	2	Lineage specific
St	U217_S3_L00_13	1	1	Lineage specific
St	U217_S3_L00_14	1	3	Lineage specific
St	U217_S3_L00_15	1	1	Lineage specific
St	U217_S3_L00_16	1	1	Lineage specific
St	U217_S3_L00_17	2	2	Lineage non-specific
St	U217_S3_L00_18	2	3	Lineage non-specific
St	U217_S3_L00_4	1	2	Lineage specific
St	U217_S3_L00_5	3	5	Lineage non-specific
St	U217_S3_L00_6	3	10	Lineage non-specific
St	U217_S3_L00_7	2	10	Lineage non-specific
St	U217_S3_L00_8	1	1	Lineage specific
St	U217_S3_L00_9	1	1	Lineage specific
St	U233_USPD16_3	1	1	Lineage specific
St	U233_USPD16_4	1	3	Lineage specific
St	U233_USPD16_5	1	2	Lineage specific
St	U233_USPD16_6	1	1	Lineage specific
T	BD-MAG-381_3	1	1	Lineage specific
T	BdBar_S1_PE_3	1	1	Lineage specific
T	BdJes_S2_2	1	1	Lineage specific
T	Br80_S1_L01_3	2	13	Lineage non-specific
T	Br80_S1_L01_4	1	1	Lineage specific
T	Br80_S1_L01_6	1	1	Lineage specific
T	Br80_S1_L01_8	1	1	Lineage specific
T	Br81_USPD16_1	2	2	Lineage non-specific
T	Br81_USPD16_3	5	10	Lineage non-specific
T	Br81_USPD16_7	5	9	Lineage non-specific
T	Br81_USPD16_8	1	2	Lineage specific
T	Ei534i_SRS5_5	1	1	Lineage specific
T	lib2-Psy5020_2	4	5	Lineage non-specific
T	LibP29_S2_L_2	2	10	Lineage non-specific
T	LibP29_S2_L_3	2	6	Lineage non-specific
T	P3_7	1	1	Lineage specific
T	PY0925_GCCA_2	1	1	Lineage specific
T	T-8_S9_3	1	1	Lineage specific
T	T-8_S9_4	4	10	Lineage non-specific
T	T-8_S9_7	1	3	Lineage specific
T	T12-8_L001_1	1	2	Lineage specific
T	T12-8_L001_10	1	2	Lineage specific
T	T12-8_L001_11	1	2	Lineage specific
T	T12-8_L001_12	1	2	Lineage specific
T	T12-8_L001_13	1	2	Lineage specific
T	T12-8_L001_14	1	2	Lineage specific
T	T12-8_L001_15	1	2	Lineage specific
T	T12-8_L001_16	1	2	Lineage specific
T	T12-8_L001_19	1	2	Lineage specific
T	T12-8_L001_2	1	2	Lineage specific
T	T12-8_L001_20	2	3	Lineage non-specific
T	T12-8_L001_3	1	2	Lineage specific
T	T12-8_L001_4	1	2	Lineage specific
T	T12-8_L001_5	1	2	Lineage specific
T	T12-8_L001_6	1	2	Lineage specific
T	T12-8_L001_8	2	3	Lineage non-specific
T	T12-8_L001_9	1	2	Lineage specific
T	T13-3NEX_CK_1	2	13	Lineage non-specific
T	T13-3NEX_CK_10	2	3	Lineage non-specific
T	T13-3NEX_CK_13	1	1	Lineage specific
T	T13-3NEX_CK_14	3	6	Lineage non-specific
T	T13-3NEX_CK_15	3	6	Lineage non-specific
T	T13-3NEX_CK_4	1	1	Lineage specific
T	T13-3NEX_CK_7	1	2	Lineage specific
T	T21-1NEX_CK_9	2	10	Lineage non-specific
T	T25_S1_L001_1	2	10	Lineage non-specific
T	T25_S1_L001_5	1	1	Lineage specific
T	T25_S1_L001_6	1	1	Lineage specific
T	T3-1_L001_R_1	2	3	Lineage non-specific
T	T3-1_L001_R_10	1	1	Lineage specific
T	T3-1_L001_R_11	1	1	Lineage specific
T	T3-1_L001_R_12	2	2	Lineage non-specific
T	T3-1_L001_R_13	2	2	Lineage non-specific
T	T3-1_L001_R_14	2	2	Lineage non-specific
T	T3-1_L001_R_15	2	2	Lineage non-specific
T	T3-1_L001_R_16	2	2	Lineage non-specific
T	T3-1_L001_R_17	1	1	Lineage specific
T	T3-1_L001_R_2	2	3	Lineage non-specific
T	T3-1_L001_R_3	2	2	Lineage non-specific
T	T3-1_L001_R_4	3	24	Lineage non-specific
T	T3-1_L001_R_5	1	1	Lineage specific
T	T3-1_L001_R_6	2	2	Lineage non-specific
T	T3-1_L001_R_7	3	4	Lineage non-specific
T	T3-1_L001_R_8	1	1	Lineage specific
T	T3-1_L001_R_9	2	3	Lineage non-specific
T	T30-2NEX_CK_10	1	1	Lineage specific
T	T30-2NEX_CK_11	2	2	Lineage non-specific
T	T30-2NEX_CK_2	10	54	Lineage non-specific
T	T30-2NEX_CK_3	1	2	Lineage specific
T	T30-2NEX_CK_4	1	1	Lineage specific
T	T30-2NEX_CK_5	1	1	Lineage specific
T	T30-2NEX_CK_7	1	1	Lineage specific
T	T30-2NEX_CK_8	2	2	Lineage non-specific
T	T30-2NEX_CK_9	3	6	Lineage non-specific
T	T37-2_USPD1_2	1	1	Lineage specific
T	T37-2_USPD1_3	1	1	Lineage specific
T	T4-2_L001_R_1	2	2	Lineage non-specific
T	T4-2_L001_R_10	2	2	Lineage non-specific
T	T4-2_L001_R_11	2	2	Lineage non-specific
T	T4-2_L001_R_12	3	3	Lineage non-specific
T	T4-2_L001_R_13	2	2	Lineage non-specific
T	T4-2_L001_R_14	2	2	Lineage non-specific
T	T4-2_L001_R_15	2	2	Lineage non-specific
T	T4-2_L001_R_16	2	2	Lineage non-specific
T	T4-2_L001_R_2	3	4	Lineage non-specific
T	T4-2_L001_R_20	2	2	Lineage non-specific
T	T4-2_L001_R_3	3	4	Lineage non-specific
T	T4-2_L001_R_4	2	2	Lineage non-specific
T	T4-2_L001_R_5	2	2	Lineage non-specific
T	T4-2_L001_R_6	3	3	Lineage non-specific
T	T4-2_L001_R_7	2	2	Lineage non-specific
T	T4-2_L001_R_8	2	3	Lineage non-specific
T	T4-2_L001_R_9	3	3	Lineage non-specific
T	T42-2_USPD1_2	1	1	Lineage specific
T	T5-3_L001_R_1	1	2	Lineage specific
T	T5-3_L001_R_10	1	2	Lineage specific
T	T5-3_L001_R_11	1	2	Lineage specific
T	T5-3_L001_R_12	1	2	Lineage specific
T	T5-3_L001_R_14	1	2	Lineage specific
T	T5-3_L001_R_15	1	2	Lineage specific
T	T5-3_L001_R_16	1	2	Lineage specific
T	T5-3_L001_R_17	1	2	Lineage specific
T	T5-3_L001_R_18	1	2	Lineage specific
T	T5-3_L001_R_19	1	2	Lineage specific
T	T5-3_L001_R_2	2	3	Lineage non-specific
T	T5-3_L001_R_20	2	4	Lineage non-specific
T	T5-3_L001_R_22	1	2	Lineage specific
T	T5-3_L001_R_3	2	3	Lineage non-specific
T	T5-3_L001_R_4	1	2	Lineage specific
T	T5-3_L001_R_5	1	2	Lineage specific
T	T5-3_L001_R_6	1	2	Lineage specific
T	T5-3_L001_R_7	1	2	Lineage specific
T	T5-3_L001_R_8	1	2	Lineage specific
T	T5-3_L001_R_9	1	2	Lineage specific
T	T50-3NEX_CK_3	4	6	Lineage non-specific
T	T50-3NEX_CK_5	2	10	Lineage non-specific
T	Ub012i_SRS2_7	3	8	Lineage non-specific
T	WB037_PE_4	1	1	Lineage specific
T	WB117_PE_2	1	1	Lineage specific
T	WB117_PE_4	1	1	Lineage specific
T	WB127_PE_L0_2	1	1	Lineage specific
T	WB127_PE_L0_3	2	10	Lineage non-specific
T	WB169_PE_L0_2	2	10	Lineage non-specific
T	WB169_PE_L0_7	1	1	Lineage specific
T	WB169_PE_L0_9	1	1	Lineage specific
T	WB205_3	1	1	Lineage specific
T	WB205_5	2	2	Lineage non-specific
T	WB205_6	1	1	Lineage specific
T	WB205_7	1	1	Lineage specific
T	WB205_8	1	1	Lineage specific
