# Supplementary material for: Telomere Roles in Fungal Genome Evolution and Adaptation
Source: Front Genet. 2021 Aug 9;12:676751. doi: 10.3389/fgene.2021.676751 (PMC8381367; doi:10.3389/fgene.2021.676751)
Supplement: Supplementary file 4 [file Data_Sheet_3.XLSX]

## Sheet: Sheet 1 - Final_TAS_df
Supplementary Datasheet 3: Telomere Adjacent Sequence hits
Notes: strain lists strain ID; query_lineage gives abbreviated lineage ID; consensus_ID lists telConsensus ID; lineage_hits records number of hits to strains in the same lineage as the query strain ; strain_hits records number of hits to all strains; color tells R code to color datapoints according to lineage-specific or non-specific schema; levels specifiies whether the record is for a TAS, or a…
strain	query_lineage	consensus_ID	lLineage_hits	strain_hits	color	levels
IA1	O	1_IA1	14	125	Lineage non-specific (Random)	R
IA1	O	2_IA1	23	189	Lineage non-specific (Random)	R
IA1	O	3_IA1	26	206	Lineage non-specific (Random)	R
IA1	O	4_IA1	26	195	Lineage non-specific (Random)	R
IA1	O	5_IA1	23	183	Lineage non-specific (Random)	R
IA1	O	6_IA1	23	185	Lineage non-specific (Random)	R
IA1	O	7_IA1	17	146	Lineage non-specific (Random)	R
IA1	O	8_IA1	24	191	Lineage non-specific (Random)	R
IA1	O	9_IA1	23	185	Lineage non-specific (Random)	R
IB49	O	1_IB49	22	185	Lineage non-specific (Random)	R
IB49	O	2_IB49	26	202	Lineage non-specific (Random)	R
IB49	O	3_IB49	25	198	Lineage non-specific (Random)	R
IB49	O	4_IB49	22	182	Lineage non-specific (Random)	R
IB49	O	5_IB49	26	203	Lineage non-specific (Random)	R
IB49	O	6_IB49	23	178	Lineage non-specific (Random)	R
IB49	O	7_IB49	23	183	Lineage non-specific (Random)	R
IC17	O	1_IC17	26	203	Lineage non-specific (Random)	R
IC17	O	2_IC17	4	24	Lineage non-specific (Random)	R
IC17	O	3_IC17	25	194	Lineage non-specific (Random)	R
IC17	O	4_IC17	26	202	Lineage non-specific (Random)	R
AR4	Er	1_AR4	24	106	Lineage non-specific (Random)	R
AR4	Er	2_AR4	24	187	Lineage non-specific (Random)	R
AR4	Er	3_AR4	26	203	Lineage non-specific (Random)	R
Arcadia	S	1_Arcadia	22	157	Lineage non-specific (Random)	R
Arcadia	S	2_Arcadia	25	190	Lineage non-specific (Random)	R
Arcadia	S	3_Arcadia	25	200	Lineage non-specific (Random)	R
Arcadia	S	4_Arcadia	24	188	Lineage non-specific (Random)	R
Arcadia	S	5_Arcadia	13	63	Lineage non-specific (Random)	R
Arcadia	S	6_Arcadia	26	202	Lineage non-specific (Random)	R
Arcadia	S	7_Arcadia	26	196	Lineage non-specific (Random)	R
As345	L1	1_As345	15	70	Lineage non-specific (Random)	R
As345	L1	2_As345	12	44	Lineage non-specific (Random)	R
ATCC64557	L1	1_ATCC64557	25	192	Lineage non-specific (Random)	R
ATCC64557	L1	2_ATCC64557	8	50	Lineage non-specific (Random)	R
BD-KUS	T	1_BD-KUS	10	50	Lineage non-specific (Random)	R
BD-MAG	T	1_BD-MAG	16	114	Lineage non-specific (Random)	R
BD-MAG	T	2_BD-MAG	18	141	Lineage non-specific (Random)	R
Bd8401	U2	1_Bd8401	5	12	Lineage non-specific (Random)	R
Bd8401	U2	10_Bd8401	24	191	Lineage non-specific (Random)	R
Bd8401	U2	2_Bd8401	25	202	Lineage non-specific (Random)	R
Bd8401	U2	3_Bd8401	22	183	Lineage non-specific (Random)	R
Bd8401	U2	4_Bd8401	16	102	Lineage non-specific (Random)	R
Bd8401	U2	5_Bd8401	16	112	Lineage non-specific (Random)	R
Bd8401	U2	6_Bd8401	6	51	Lineage non-specific (Random)	R
Bd8401	U2	7_Bd8401	23	176	Lineage non-specific (Random)	R
Bd8401	U2	8_Bd8401	24	182	Lineage non-specific (Random)	R
Bd8401	U2	9_Bd8401	26	204	Lineage non-specific (Random)	R
Bm8309	U1	1_Bm8309	19	129	Lineage non-specific (Random)	R
Bm8309	U1	2_Bm8309	17	52	Lineage non-specific (Random)	R
Bm8309	U1	3_Bm8309	23	188	Lineage non-specific (Random)	R
Bm8309	U1	4_Bm8309	24	190	Lineage non-specific (Random)	R
Bm8309	U1	5_Bm8309	25	192	Lineage non-specific (Random)	R
Bm8309	U1	6_Bm8309	23	186	Lineage non-specific (Random)	R
Bm8309	U1	7_Bm8309	17	68	Lineage non-specific (Random)	R
Bm88324	U1	1_Bm88324	22	174	Lineage non-specific (Random)	R
Bm88324	U1	2_Bm88324	7	23	Lineage non-specific (Random)	R
Bm88324	U1	3_Bm88324	5	9	Lineage non-specific (Random)	R
Bm88324	U1	4_Bm88324	14	117	Lineage non-specific (Random)	R
Bm88324	U1	5_Bm88324	26	179	Lineage non-specific (Random)	R
Bm88324	U1	6_Bm88324	24	191	Lineage non-specific (Random)	R
Bm88324	U1	7_Bm88324	23	186	Lineage non-specific (Random)	R
Bm88324	U1	8_Bm88324	13	37	Lineage non-specific (Random)	R
Br35	U3	1_Br35	23	189	Lineage non-specific (Random)	R
Br35	U3	2_Br35	5	23	Lineage non-specific (Random)	R
Br35	U3	3_Br35	23	189	Lineage non-specific (Random)	R
Br7	T	1_Br7	22	189	Lineage non-specific (Random)	R
Br7	T	2_Br7	24	181	Lineage non-specific (Random)	R
Br80	T	1_Br80	26	205	Lineage non-specific (Random)	R
Br80	T	2_Br80	24	192	Lineage non-specific (Random)	R
CD88215	C1	1_CD88215	24	189	Lineage non-specific (Random)	R
CD88215	C1	2_CD88215	22	159	Lineage non-specific (Random)	R
CD88215	C1	3_CD88215	26	205	Lineage non-specific (Random)	R
CD88215	C1	4_CD88215	15	106	Lineage non-specific (Random)	R
CD88215	C1	5_CD88215	14	135	Lineage non-specific (Random)	R
CD88215	C1	6_CD88215	24	186	Lineage non-specific (Random)	R
CD88215	C1	7_CD88215	24	191	Lineage non-specific (Random)	R
CD88215	C1	8_CD88215	1	1	Lineage specific (Random)	R
Cd88217	C1	1_Cd88217	17	106	Lineage non-specific (Random)	R
Cd88217	C1	2_Cd88217	18	138	Lineage non-specific (Random)	R
Cd88217	C1	3_Cd88217	23	188	Lineage non-specific (Random)	R
Ce88443	Ce	1_Ce88443	5	6	Lineage non-specific (Random)	R
Ce88443	Ce	2_Ce88443	24	190	Lineage non-specific (Random)	R
Ds363	Ec	1_Ds363	9	15	Lineage non-specific (Random)	R
Ds363	Ec	10_Ds363	10	33	Lineage non-specific (Random)	R
Ds363	Ec	11_Ds363	24	181	Lineage non-specific (Random)	R
Ds363	Ec	12_Ds363	7	12	Lineage non-specific (Random)	R
Ds363	Ec	2_Ds363	9	48	Lineage non-specific (Random)	R
Ds363	Ec	3_Ds363	10	22	Lineage non-specific (Random)	R
Ds363	Ec	4_Ds363	6	11	Lineage non-specific (Random)	R
Ds363	Ec	5_Ds363	23	191	Lineage non-specific (Random)	R
Ds363	Ec	6_Ds363	22	178	Lineage non-specific (Random)	R
Ds363	Ec	7_Ds363	12	22	Lineage non-specific (Random)	R
Ds363	Ec	8_Ds363	16	44	Lineage non-specific (Random)	R
Ds363	Ec	9_Ds363	2	2	Lineage non-specific (Random)	R
Ds555i	L1	1_Ds555i	24	190	Lineage non-specific (Random)	R
Ds555i	L1	2_Ds555i	22	175	Lineage non-specific (Random)	R
Ds555i	L1	3_Ds555i	21	179	Lineage non-specific (Random)	R
Ds555i	L1	4_Ds555i	5	82	Lineage non-specific (Random)	R
Ds555i	L1	5_Ds555i	23	190	Lineage non-specific (Random)	R
Ds555i	L1	6_Ds555i	26	195	Lineage non-specific (Random)	R
DSLiz	Pg	1_DSLiz	19	71	Lineage non-specific (Random)	R
DSLiz	Pg	10_DSLiz	26	199	Lineage non-specific (Random)	R
DSLiz	Pg	2_DSLiz	26	200	Lineage non-specific (Random)	R
DSLiz	Pg	3_DSLiz	1	5	Lineage specific (Random)	R
DSLiz	Pg	4_DSLiz	2	10	Lineage non-specific (Random)	R
DSLiz	Pg	5_DSLiz	2	10	Lineage non-specific (Random)	R
DSLiz	Pg	6_DSLiz	2	10	Lineage non-specific (Random)	R
DSLiz	Pg	7_DSLiz	21	159	Lineage non-specific (Random)	R
DSLiz	Pg	8_DSLiz	2	9	Lineage non-specific (Random)	R
DSLiz	Pg	9_DSLiz	2	10	Lineage non-specific (Random)	R
E-3-S7	E2	1_E-3-S7	26	203	Lineage non-specific (Random)	R
E-3-S7	E2	2_E-3-S7	23	190	Lineage non-specific (Random)	R
E-3-S7	E2	3_E-3-S7	25	199	Lineage non-specific (Random)	R
E-3-S7	E2	4_E-3-S7	23	188	Lineage non-specific (Random)	R
Ecrus326	L1	1_Ecrus326	14	55	Lineage non-specific (Random)	R
Ecrus326	L1	2_Ecrus326	9	18	Lineage non-specific (Random)	R
Ecrus326	L1	3_Ecrus326	10	72	Lineage non-specific (Random)	R
Ei8303	E1	1_Ei8303	23	189	Lineage non-specific (Random)	R
Ei88365	E1	1_Ei88365	26	203	Lineage non-specific (Random)	R
Ei88365	E1	2_Ei88365	23	190	Lineage non-specific (Random)	R
Ei8927	E1	1_Ei8927	23	185	Lineage non-specific (Random)	R
Er8271	Pg	1_Er8271	2	10	Lineage non-specific (Random)	R
EtKY19	Er	1_EtKY19	23	188	Lineage non-specific (Random)	R
EtKY19	Er	2_EtKY19	26	200	Lineage non-specific (Random)	R
FHEX2	L1	1_FHEX2	25	192	Lineage non-specific (Random)	R
FHEX2	L1	2_FHEX2	23	188	Lineage non-specific (Random)	R
FPH	H	1_FPH	16	129	Lineage non-specific (Random)	R
FPH	H	2_FPH	11	94	Lineage non-specific (Random)	R
FPH	H	3_FPH	22	179	Lineage non-specific (Random)	R
FPH	H	4_FPH	23	180	Lineage non-specific (Random)	R
FR13	O	1_FR13	21	182	Lineage non-specific (Random)	R
FR13	O	2_FR13	21	177	Lineage non-specific (Random)	R
FR13	O	3_FR13	15	65	Lineage non-specific (Random)	R
FR13	O	4_FR13	22	180	Lineage non-specific (Random)	R
FR13	O	5_FR13	2	4	Lineage non-specific (Random)	R
FR13	O	6_FR13	21	184	Lineage non-specific (Random)	R
FR13	O	7_FR13	17	93	Lineage non-specific (Random)	R
FR13	O	8_FR13	18	155	Lineage non-specific (Random)	R
FR13	O	9_FR13	26	192	Lineage non-specific (Random)	R
G17	Er	1_G17	23	187	Lineage non-specific (Random)	R
G22	E2	1_G22	22	150	Lineage non-specific (Random)	R
G22	E2	2_G22	5	86	Lineage non-specific (Random)	R
G22	E2	3_G22	6	77	Lineage non-specific (Random)	R
GG11	L1	1_GG11	26	205	Lineage non-specific (Random)	R
GG11	L1	2_GG11	24	180	Lineage non-specific (Random)	R
GG11	L1	3_GG11	26	205	Lineage non-specific (Random)	R
GRF52	S	1_GRF52	23	178	Lineage non-specific (Random)	R
GRF52	S	2_GRF52	13	44	Lineage non-specific (Random)	R
GRF52	S	3_GRF52	23	180	Lineage non-specific (Random)	R
GRF52	S	4_GRF52	23	190	Lineage non-specific (Random)	R
GRF52	S	5_GRF52	8	12	Lineage non-specific (Random)	R
GRF52	S	6_GRF52	17	112	Lineage non-specific (Random)	R
GRF52	S	7_GRF52	14	35	Lineage non-specific (Random)	R
GRF52	S	8_GRF52	21	146	Lineage non-specific (Random)	R
Guy11	O	1_Guy11	11	70	Lineage non-specific (Random)	R
Guy11	O	2_Guy11	25	188	Lineage non-specific (Random)	R
Guy11	O	3_Guy11	26	205	Lineage non-specific (Random)	R
Guy11	O	4_Guy11	26	205	Lineage non-specific (Random)	R
Guy11	O	5_Guy11	20	178	Lineage non-specific (Random)	R
Guy11	O	6_Guy11	26	194	Lineage non-specific (Random)	R
Guy11	O	7_Guy11	22	188	Lineage non-specific (Random)	R
Guy11	O	8_Guy11	23	179	Lineage non-specific (Random)	R
HO	L1	1_HO	25	195	Lineage non-specific (Random)	R
HO	L1	2_HO	26	203	Lineage non-specific (Random)	R
HO	L1	3_HO	21	173	Lineage non-specific (Random)	R
IB33	O	1_IB33	15	115	Lineage non-specific (Random)	R
IB33	O	2_IB33	24	188	Lineage non-specific (Random)	R
IB33	O	3_IB33	17	100	Lineage non-specific (Random)	R
IB33	O	4_IB33	23	189	Lineage non-specific (Random)	R
IB49	O	1_IB49	22	168	Lineage non-specific (Random)	R
IB49	O	2_IB49	20	164	Lineage non-specific (Random)	R
IB49	O	3_IB49	11	104	Lineage non-specific (Random)	R
IB49	O	4_IB49	23	187	Lineage non-specific (Random)	R
IB49	O	5_IB49	26	192	Lineage non-specific (Random)	R
IB49	O	6_IB49	16	165	Lineage non-specific (Random)	R
IB49	O	7_IB49	24	191	Lineage non-specific (Random)	R
IC17	O	1_IC17	21	160	Lineage non-specific (Random)	R
IC17	O	2_IC17	7	64	Lineage non-specific (Random)	R
IC17	O	3_IC17	21	154	Lineage non-specific (Random)	R
IC17	O	4_IC17	4	27	Lineage non-specific (Random)	R
IE1K	O	1_IE1K	7	42	Lineage non-specific (Random)	R
IE1K	O	2_IE1K	18	174	Lineage non-specific (Random)	R
IE1K	O	3_IE1K	22	183	Lineage non-specific (Random)	R
IE1K	O	4_IE1K	26	198	Lineage non-specific (Random)	R
IE1K	O	5_IE1K	26	197	Lineage non-specific (Random)	R
IE1K	O	6_IE1K	26	201	Lineage non-specific (Random)	R
IE1K	O	7_IE1K	23	187	Lineage non-specific (Random)	R
JA112EX	U3	1_JA112EX	26	204	Lineage non-specific (Random)	R
JA112EX	U3	2_JA112EX	26	197	Lineage non-specific (Random)	R
JA115EX	Pu	1_JA115EX	26	194	Lineage non-specific (Random)	R
JA115EX	Pu	2_JA115EX	1	2	Lineage specific (Random)	R
JA159EX	C2	1_JA159EX	23	187	Lineage non-specific (Random)	R
JA178EX	E3	1_JA178EX	25	193	Lineage non-specific (Random)	R
JA178EX	E3	2_JA178EX	23	186	Lineage non-specific (Random)	R
JA178EX	E3	3_JA178EX	20	51	Lineage non-specific (Random)	R
JA178EX	E3	4_JA178EX	20	104	Lineage non-specific (Random)	R
JA178EX	E3	5_JA178EX	10	43	Lineage non-specific (Random)	R
JA178EX	E3	6_JA178EX	23	186	Lineage non-specific (Random)	R
JA178EX	E3	7_JA178EX	26	200	Lineage non-specific (Random)	R
JA178EX	E3	8_JA178EX	23	186	Lineage non-specific (Random)	R
JA1EX	Pu	1_JA1EX	3	10	Lineage non-specific (Random)	R
JA1EX	Pu	2_JA1EX	26	203	Lineage non-specific (Random)	R
JA1EX	Pu	3_JA1EX	26	202	Lineage non-specific (Random)	R
JA23EX	E1	1_JA23EX	23	189	Lineage non-specific (Random)	R
JA49EX	B4	1_JA49EX	23	190	Lineage non-specific (Random)	R
JA92EX	B4	1_JA92EX	23	190	Lineage non-specific (Random)	R
Lc8401	Ec	1_Lc8401	26	195	Lineage non-specific (Random)	R
Lc8401	Ec	2_Lc8401	26	192	Lineage non-specific (Random)	R
Lc8401	Ec	3_Lc8401	23	190	Lineage non-specific (Random)	R
Lc8401	Ec	4_Lc8401	26	198	Lineage non-specific (Random)	R
Lc8401	Ec	5_Lc8401	25	193	Lineage non-specific (Random)	R
Lc8401	Ec	6_Lc8401	23	172	Lineage non-specific (Random)	R
Lc8401	Ec	7_Lc8401	22	186	Lineage non-specific (Random)	R
Lc8401	Ec	8_Lc8401	25	195	Lineage non-specific (Random)	R
Lh8401	Le	1_Lh8401	23	185	Lineage non-specific (Random)	R
Lh8401	Le	10_Lh8401	23	186	Lineage non-specific (Random)	R
Lh8401	Le	11_Lh8401	3	8	Lineage non-specific (Random)	R
Lh8401	Le	2_Lh8401	26	204	Lineage non-specific (Random)	R
Lh8401	Le	3_Lh8401	22	180	Lineage non-specific (Random)	R
Lh8401	Le	4_Lh8401	21	181	Lineage non-specific (Random)	R
Lh8401	Le	5_Lh8401	23	186	Lineage non-specific (Random)	R
Lh8401	Le	6_Lh8401	26	202	Lineage non-specific (Random)	R
Lh8401	Le	7_Lh8401	24	175	Lineage non-specific (Random)	R
Lh8401	Le	8_Lh8401	18	39	Lineage non-specific (Random)	R
Lh8401	Le	9_Lh8401	4	23	Lineage non-specific (Random)	R
Lh88405	Le	1_Lh88405	3	8	Lineage non-specific (Random)	R
Lh88405	Le	2_Lh88405	4	9	Lineage non-specific (Random)	R
Lh88405	Le	3_Lh88405	23	190	Lineage non-specific (Random)	R
Lh8844	Le	1_Lh8844	18	86	Lineage non-specific (Random)	R
Lh8844	Le	2_Lh8844	2	2	Lineage non-specific (Random)	R
lib2-Py5020	T	1_lib2-Py5020	26	195	Lineage non-specific (Random)	R
LibP29_S2_L	T	1_LibP29_S2_L	22	188	Lineage non-specific (Random)	R
LibP29_S2_L	T	2_LibP29_S2_L	4	26	Lineage non-specific (Random)	R
LpKY-97-1	L1	1_LpKY-97-1	8	17	Lineage non-specific (Random)	R
MG04	E2	1_MG04	26	204	Lineage non-specific (Random)	R
MG04	E2	2_MG04	23	187	Lineage non-specific (Random)	R
MG04	E2	3_MG04	22	186	Lineage non-specific (Random)	R
MG04	E2	4_MG04	26	203	Lineage non-specific (Random)	R
MG04	E2	5_MG04	21	181	Lineage non-specific (Random)	R
ML33	O	1_ML33	26	198	Lineage non-specific (Random)	R
ML33	O	2_ML33	3	4	Lineage non-specific (Random)	R
ML33	O	3_ML33	25	188	Lineage non-specific (Random)	R
ML33	O	4_ML33	12	39	Lineage non-specific (Random)	R
ML33	O	5_ML33	22	164	Lineage non-specific (Random)	R
ML33	O	6_ML33	23	171	Lineage non-specific (Random)	R
ML33	O	7_ML33	1	8	Lineage specific (Random)	R
36	Pp	1_MLF36	1	2	Lineage specific (Random)	R
36	Pp	2_MLF36	2	3	Lineage non-specific (Random)	R
36	Pp	3_MLF36	26	202	Lineage non-specific (Random)	R
36	Pp	4_MLF36	1	2	Lineage specific (Random)	R
36	Pp	5_MLF36	1	2	Lineage specific (Random)	R
36	Pp	6_MLF36	1	2	Lineage specific (Random)	R
Mo	O	1_Mo	23	189	Lineage non-specific (Random)	R
Mo	O	10_Mo	23	190	Lineage non-specific (Random)	R
Mo	O	11_Mo	23	189	Lineage non-specific (Random)	R
Mo	O	2_Mo	21	182	Lineage non-specific (Random)	R
Mo	O	3_Mo	23	185	Lineage non-specific (Random)	R
Mo	O	4_Mo	26	197	Lineage non-specific (Random)	R
Mo	O	5_Mo	22	177	Lineage non-specific (Random)	R
Mo	O	6_Mo	5	15	Lineage non-specific (Random)	R
Mo	O	7_Mo	26	200	Lineage non-specific (Random)	R
Mo	O	8_Mo	25	201	Lineage non-specific (Random)	R
Mo	O	9_Mo	7	12	Lineage non-specific (Random)	R
P1L1-2	L1	1_P1L1-2	23	179	Lineage non-specific (Random)	R
P1L1-2	L1	2_P1L1-2	23	188	Lineage non-specific (Random)	R
P1L1-2	L1	3_P1L1-2	22	176	Lineage non-specific (Random)	R
P1L1-2	L1	4_P1L1-2	14	49	Lineage non-specific (Random)	R
P29	T	1_P29	26	205	Lineage non-specific (Random)	R
Pd88413	Ec	1_Pd88413	2	3	Lineage non-specific (Random)	R
Pd88413	Ec	2_Pd88413	23	183	Lineage non-specific (Random)	R
Pd88413	Ec	3_Pd88413	25	198	Lineage non-specific (Random)	R
Pd88413	Ec	4_Pd88413	23	187	Lineage non-specific (Random)	R
Pd88413	Ec	5_Pd88413	24	188	Lineage non-specific (Random)	R
Pd88413	Ec	6_Pd88413	26	200	Lineage non-specific (Random)	R
Pd88413	Ec	7_Pd88413	3	7	Lineage non-specific (Random)	R
Pg1054	St	1_Pg1054	26	205	Lineage non-specific (Random)	R
Pg1054	St	2_Pg1054	26	203	Lineage non-specific (Random)	R
Pg1054	St	3_Pg1054	23	169	Lineage non-specific (Random)	R
Pg1054	St	4_Pg1054	26	183	Lineage non-specific (Random)	R
Pg1054	St	5_Pg1054	26	203	Lineage non-specific (Random)	R
Pg1054	St	6_Pg1054	26	201	Lineage non-specific (Random)	R
Pg1054x1x2	St	1_Pg1054x1x2	24	182	Lineage non-specific (Random)	R
Pg1054x1x2	St	10_Pg1054x1x2	23	187	Lineage non-specific (Random)	R
Pg1054x1x2	St	2_Pg1054x1x2	23	174	Lineage non-specific (Random)	R
Pg1054x1x2	St	3_Pg1054x1x2	26	195	Lineage non-specific (Random)	R
Pg1054x1x2	St	4_Pg1054x1x2	25	198	Lineage non-specific (Random)	R
Pg1054x1x2	St	5_Pg1054x1x2	26	204	Lineage non-specific (Random)	R
Pg1054x1x2	St	6_Pg1054x1x2	26	199	Lineage non-specific (Random)	R
Pg1054x1x2	St	7_Pg1054x1x2	23	188	Lineage non-specific (Random)	R
Pg1054x1x2	St	8_Pg1054x1x2	25	187	Lineage non-specific (Random)	R
Pg1054x1x2	St	9_Pg1054x1x2	26	203	Lineage non-specific (Random)	R
Pg1204	St	1_Pg1204	25	195	Lineage non-specific (Random)	R
Pg1204	St	2_Pg1204	26	199	Lineage non-specific (Random)	R
Pg1213-2	L2	1_Pg1213-2	17	67	Lineage non-specific (Random)	R
Pg1213-2	L2	2_Pg1213-2	9	15	Lineage non-specific (Random)	R
Pg1213-2	L2	3_Pg1213-2	26	199	Lineage non-specific (Random)	R
Pg1213-2	L2	4_Pg1213-2	24	189	Lineage non-specific (Random)	R
Pg1213-2	L2	5_Pg1213-2	25	192	Lineage non-specific (Random)	R
Pg1213-2	L2	6_Pg1213-2	26	203	Lineage non-specific (Random)	R
PgKY	L1	1_PgKY	26	203	Lineage non-specific (Random)	R
PgKY	L1	2_PgKY	26	206	Lineage non-specific (Random)	R
PgKY	L1	3_PgKY	23	189	Lineage non-specific (Random)	R
PH42	E1	1_PH42	26	202	Lineage non-specific (Random)	R
PL2-1	L1	1_PL2-1	26	193	Lineage non-specific (Random)	R
PL2-1	L1	2_PL2-1	20	153	Lineage non-specific (Random)	R
PL2-1	L1	3_PL2-1	20	164	Lineage non-specific (Random)	R
Po221	L1	1_Po221	21	170	Lineage non-specific (Random)	R
Pr8202	P	1_Pr8202	26	198	Lineage non-specific (Random)	R
Pr8202	P	2_Pr8202	16	43	Lineage non-specific (Random)	R
Pr8202	P	3_Pr8202	25	192	Lineage non-specific (Random)	R
Pr8202	P	4_Pr8202	10	27	Lineage non-specific (Random)	R
Pr8202	P	5_Pr8202	9	40	Lineage non-specific (Random)	R
Pr88165	P	1_Pr88165	13	145	Lineage non-specific (Random)	R
Pr88165	P	2_Pr88165	23	186	Lineage non-specific (Random)	R
Pr88165	P	3_Pr88165	5	15	Lineage non-specific (Random)	R
Pr88165	P	4_Pr88165	26	204	Lineage non-specific (Random)	R
Pr88165	P	5_Pr88165	25	168	Lineage non-specific (Random)	R
Pr88165	P	6_Pr88165	23	191	Lineage non-specific (Random)	R
Pr88165	P	7_Pr88165	19	83	Lineage non-specific (Random)	R
SSFL02-2	St	1_SSFL02-2	25	189	Lineage non-specific (Random)	R
SSFL02-2	St	10_SSFL02-2	23	187	Lineage non-specific (Random)	R
SSFL02-2	St	11_SSFL02-2	24	191	Lineage non-specific (Random)	R
SSFL02-2	St	12_SSFL02-2	23	174	Lineage non-specific (Random)	R
SSFL02-2	St	13_SSFL02-2	22	153	Lineage non-specific (Random)	R
SSFL02-2	St	14_SSFL02-2	10	27	Lineage non-specific (Random)	R
SSFL02-2	St	2_SSFL02-2	24	185	Lineage non-specific (Random)	R
SSFL02-2	St	3_SSFL02-2	19	174	Lineage non-specific (Random)	R
SSFL02-2	St	4_SSFL02-2	26	203	Lineage non-specific (Random)	R
SSFL02-2	St	5_SSFL02-2	20	142	Lineage non-specific (Random)	R
SSFL02-2	St	6_SSFL02-2	21	166	Lineage non-specific (Random)	R
SSFL02-2	St	7_SSFL02-2	22	183	Lineage non-specific (Random)	R
SSFL02-2	St	8_SSFL02-2	26	205	Lineage non-specific (Random)	R
SSFL02-2	St	9_SSFL02-2	24	191	Lineage non-specific (Random)	R
SSFL14-3	St	1_SSFL14-3	24	192	Lineage non-specific (Random)	R
SSFL14-3	St	10_SSFL14-3	26	181	Lineage non-specific (Random)	R
SSFL14-3	St	11_SSFL14-3	4	7	Lineage non-specific (Random)	R
SSFL14-3	St	12_SSFL14-3	23	187	Lineage non-specific (Random)	R
SSFL14-3	St	2_SSFL14-3	26	201	Lineage non-specific (Random)	R
SSFL14-3	St	3_SSFL14-3	26	200	Lineage non-specific (Random)	R
SSFL14-3	St	4_SSFL14-3	17	43	Lineage non-specific (Random)	R
SSFL14-3	St	5_SSFL14-3	23	172	Lineage non-specific (Random)	R
SSFL14-3	St	6_SSFL14-3	6	61	Lineage non-specific (Random)	R
SSFL14-3	St	7_SSFL14-3	16	79	Lineage non-specific (Random)	R
SSFL14-3	St	8_SSFL14-3	23	190	Lineage non-specific (Random)	R
SSFL14-3	St	9_SSFL14-3	23	189	Lineage non-specific (Random)	R
SSID116	O	1_SSID116	21	136	Lineage non-specific (Random)	R
SSID116	O	2_SSID116	23	186	Lineage non-specific (Random)	R
SSID116	O	3_SSID116	26	202	Lineage non-specific (Random)	R
SSID116	O	4_SSID116	17	97	Lineage non-specific (Random)	R
SSID116	O	5_SSID116	20	160	Lineage non-specific (Random)	R
SSID116	O	6_SSID116	23	182	Lineage non-specific (Random)	R
SSTX-16-11	St	1_SSTX-16-11	24	192	Lineage non-specific (Random)	R
SSTX-16-11	St	10_SSTX-16-11	5	17	Lineage non-specific (Random)	R
SSTX-16-11	St	11_SSTX-16-11	26	202	Lineage non-specific (Random)	R
SSTX-16-11	St	2_SSTX-16-11	23	184	Lineage non-specific (Random)	R
SSTX-16-11	St	3_SSTX-16-11	23	187	Lineage non-specific (Random)	R
SSTX-16-11	St	4_SSTX-16-11	8	25	Lineage non-specific (Random)	R
SSTX-16-11	St	5_SSTX-16-11	21	173	Lineage non-specific (Random)	R
SSTX-16-11	St	6_SSTX-16-11	26	205	Lineage non-specific (Random)	R
SSTX-16-11	St	7_SSTX-16-11	16	58	Lineage non-specific (Random)	R
SSTX-16-11	St	8_SSTX-16-11	26	201	Lineage non-specific (Random)	R
SSTX-16-11	St	9_SSTX-16-11	24	187	Lineage non-specific (Random)	R
STAG-MS	St	1_STAG-MS	25	190	Lineage non-specific (Random)	R
STAG-MS	St	2_STAG-MS	23	191	Lineage non-specific (Random)	R
T-8	T	1_T-8	24	189	Lineage non-specific (Random)	R
T12-8	T	1_T12-8	8	98	Lineage non-specific (Random)	R
T12-8	T	10_T12-8	23	190	Lineage non-specific (Random)	R
T12-8	T	11_T12-8	23	189	Lineage non-specific (Random)	R
T12-8	T	12_T12-8	25	199	Lineage non-specific (Random)	R
T12-8	T	2_T12-8	26	206	Lineage non-specific (Random)	R
T12-8	T	3_T12-8	26	205	Lineage non-specific (Random)	R
T12-8	T	4_T12-8	23	189	Lineage non-specific (Random)	R
T12-8	T	5_T12-8	26	203	Lineage non-specific (Random)	R
T12-8	T	6_T12-8	25	154	Lineage non-specific (Random)	R
T12-8	T	7_T12-8	21	115	Lineage non-specific (Random)	R
T12-8	T	8_T12-8	23	186	Lineage non-specific (Random)	R
T12-8	T	9_T12-8	26	203	Lineage non-specific (Random)	R
T13-3EX	T	1_T13-3EX	5	66	Lineage non-specific (Random)	R
T13-3EX	T	2_T13-3EX	16	111	Lineage non-specific (Random)	R
T13-3EX	T	3_T13-3EX	24	191	Lineage non-specific (Random)	R
T13-3EX	T	4_T13-3EX	22	168	Lineage non-specific (Random)	R
T13-3EX	T	5_T13-3EX	26	204	Lineage non-specific (Random)	R
T13-3EX	T	6_T13-3EX	19	166	Lineage non-specific (Random)	R
T13-3EX	T	7_T13-3EX	24	192	Lineage non-specific (Random)	R
T21-1EX_CK	T	1_T21-1EX_CK	25	195	Lineage non-specific (Random)	R
T21-1EX_CK	T	2_T21-1EX_CK	22	176	Lineage non-specific (Random)	R
T21-1EX_CK	T	3_T21-1EX_CK	9	96	Lineage non-specific (Random)	R
T21-1EX_CK	T	4_T21-1EX_CK	12	86	Lineage non-specific (Random)	R
T21-1EX_CK	T	5_T21-1EX_CK	10	84	Lineage non-specific (Random)	R
T21-1EX_CK	T	6_T21-1EX_CK	23	189	Lineage non-specific (Random)	R
T21-1EX_CK	T	7_T21-1EX_CK	23	180	Lineage non-specific (Random)	R
T25	T	1_T25	26	197	Lineage non-specific (Random)	R
T3-1	T	1_T3-1	26	202	Lineage non-specific (Random)	R
T3-1	T	10_T3-1	26	205	Lineage non-specific (Random)	R
T3-1	T	11_T3-1	23	187	Lineage non-specific (Random)	R
T3-1	T	2_T3-1	21	177	Lineage non-specific (Random)	R
T3-1	T	3_T3-1	26	202	Lineage non-specific (Random)	R
T3-1	T	4_T3-1	26	200	Lineage non-specific (Random)	R
T3-1	T	5_T3-1	23	189	Lineage non-specific (Random)	R
T3-1	T	6_T3-1	26	199	Lineage non-specific (Random)	R
T3-1	T	7_T3-1	25	194	Lineage non-specific (Random)	R
T3-1	T	8_T3-1	26	199	Lineage non-specific (Random)	R
T3-1	T	9_T3-1	25	198	Lineage non-specific (Random)	R
T30-2	T	1_T30-2	23	189	Lineage non-specific (Random)	R
T30-2	T	2_T30-2	22	188	Lineage non-specific (Random)	R
T30-2	T	3_T30-2	26	204	Lineage non-specific (Random)	R
T30-2	T	4_T30-2	4	30	Lineage non-specific (Random)	R
T30-2	T	5_T30-2	25	185	Lineage non-specific (Random)	R
T30-2	T	6_T30-2	25	192	Lineage non-specific (Random)	R
T30-2	T	7_T30-2	26	204	Lineage non-specific (Random)	R
T4-2	T	1_T4-2	23	186	Lineage non-specific (Random)	R
T4-2	T	2_T4-2	23	189	Lineage non-specific (Random)	R
T4-2	T	3_T4-2	23	186	Lineage non-specific (Random)	R
T4-2	T	4_T4-2	24	191	Lineage non-specific (Random)	R
T4-2	T	5_T4-2	26	199	Lineage non-specific (Random)	R
T4-2	T	6_T4-2	20	129	Lineage non-specific (Random)	R
T4-2	T	7_T4-2	24	189	Lineage non-specific (Random)	R
T4-2	T	8_T4-2	26	203	Lineage non-specific (Random)	R
T4-2	T	9_T4-2	25	198	Lineage non-specific (Random)	R
T42-2	T	1_T42-2	12	19	Lineage non-specific (Random)	R
T5-3	T	1_T5-3	26	203	Lineage non-specific (Random)	R
T5-3	T	10_T5-3	23	188	Lineage non-specific (Random)	R
T5-3	T	11_T5-3	22	175	Lineage non-specific (Random)	R
T5-3	T	12_T5-3	24	191	Lineage non-specific (Random)	R
T5-3	T	13_T5-3	23	189	Lineage non-specific (Random)	R
T5-3	T	2_T5-3	23	173	Lineage non-specific (Random)	R
T5-3	T	3_T5-3	25	191	Lineage non-specific (Random)	R
T5-3	T	4_T5-3	26	204	Lineage non-specific (Random)	R
T5-3	T	5_T5-3	25	193	Lineage non-specific (Random)	R
T5-3	T	6_T5-3	23	183	Lineage non-specific (Random)	R
T5-3	T	7_T5-3	26	201	Lineage non-specific (Random)	R
T5-3	T	8_T5-3	23	184	Lineage non-specific (Random)	R
T5-3	T	9_T5-3	23	184	Lineage non-specific (Random)	R
T50-3	T	1_T50-3	7	88	Lineage non-specific (Random)	R
T50-3	T	2_T50-3	20	151	Lineage non-specific (Random)	R
TEF	Er	1_TEF	24	190	Lineage non-specific (Random)	R
TEF	Er	2_TEF	21	171	Lineage non-specific (Random)	R
TEF	Er	3_TEF	26	203	Lineage non-specific (Random)	R
TEF	Er	4_TEF	26	204	Lineage non-specific (Random)	R
TEF	Er	5_TEF	26	205	Lineage non-specific (Random)	R
TEF	Er	6_TEF	13	37	Lineage non-specific (Random)	R
TEF	Er	7_TEF	26	199	Lineage non-specific (Random)	R
TEF	Er	8_TEF	22	179	Lineage non-specific (Random)	R
TF05-1	L1	1_TF05-1	26	205	Lineage non-specific (Random)	R
TF05-1	L1	2_TF05-1	23	189	Lineage non-specific (Random)	R
TF1-05	L1	1_TF1-05	26	205	Lineage non-specific (Random)	R
U107	O	1_U107	15	57	Lineage non-specific (Random)	R
U107	O	2_U107	23	104	Lineage non-specific (Random)	R
U107	O	3_U107	23	176	Lineage non-specific (Random)	R
U107	O	4_U107	25	190	Lineage non-specific (Random)	R
U107	O	5_U107	20	170	Lineage non-specific (Random)	R
U167	Pg	1_U167	2	9	Lineage non-specific (Random)	R
U167	Pg	2_U167	2	8	Lineage non-specific (Random)	R
U167	Pg	3_U167	2	9	Lineage non-specific (Random)	R
U167	Pg	4_U167	2	9	Lineage non-specific (Random)	R
U167	Pg	5_U167	26	201	Lineage non-specific (Random)	R
U168	Lu	1_U168	8	22	Lineage non-specific (Random)	R
U168	Lu	2_U168	12	46	Lineage non-specific (Random)	R
U168	Lu	3_U168	23	189	Lineage non-specific (Random)	R
U168	Lu	4_U168	26	203	Lineage non-specific (Random)	R
U170	Pg	1_U170	2	10	Lineage non-specific (Random)	R
U170	Pg	2_U170	2	10	Lineage non-specific (Random)	R
U170	Pg	3_U170	2	9	Lineage non-specific (Random)	R
U170	Pg	4_U170	13	37	Lineage non-specific (Random)	R
U170	Pg	5_U170	2	8	Lineage non-specific (Random)	R
U171	Lu	1_U171	23	187	Lineage non-specific (Random)	R
U198	O	1_U198	26	205	Lineage non-specific (Random)	R
U198	O	2_U198	23	187	Lineage non-specific (Random)	R
U198	O	3_U198	26	201	Lineage non-specific (Random)	R
U217	St	1_U217	14	115	Lineage non-specific (Random)	R
U217	St	10_U217	25	196	Lineage non-specific (Random)	R
U217	St	2_U217	23	190	Lineage non-specific (Random)	R
U217	St	3_U217	11	43	Lineage non-specific (Random)	R
U217	St	4_U217	23	175	Lineage non-specific (Random)	R
U217	St	5_U217	26	206	Lineage non-specific (Random)	R
U217	St	6_U217	26	203	Lineage non-specific (Random)	R
U217	St	7_U217	23	190	Lineage non-specific (Random)	R
U217	St	8_U217	16	62	Lineage non-specific (Random)	R
U217	St	9_U217	25	178	Lineage non-specific (Random)	R
U232	S	1_U232	26	202	Lineage non-specific (Random)	R
U232	S	2_U232	23	189	Lineage non-specific (Random)	R
U232	S	3_U232	26	205	Lineage non-specific (Random)	R
U232	S	4_U232	23	185	Lineage non-specific (Random)	R
U232	S	5_U232	26	204	Lineage non-specific (Random)	R
U233	St	1_U233	12	36	Lineage non-specific (Random)	R
U233	St	2_U233	26	204	Lineage non-specific (Random)	R
U233	St	3_U233	24	191	Lineage non-specific (Random)	R
U234	L1	1_U234	23	191	Lineage non-specific (Random)	R
U234	L1	2_U234	23	190	Lineage non-specific (Random)	R
U235	L1	1_U235	3	28	Lineage non-specific (Random)	R
U235	L1	2_U235	26	197	Lineage non-specific (Random)	R
U237	Ec	1_U237	26	202	Lineage non-specific (Random)	R
U237	Ec	2_U237	10	38	Lineage non-specific (Random)	R
U237	Ec	3_U237	8	33	Lineage non-specific (Random)	R
U237	Ec	4_U237	19	82	Lineage non-specific (Random)	R
U75	O	1_U75	21	185	Lineage non-specific (Random)	R
U75	O	2_U75	26	200	Lineage non-specific (Random)	R
U75	O	3_U75	26	202	Lineage non-specific (Random)	R
U75	O	4_U75	6	20	Lineage non-specific (Random)	R
U75	O	5_U75	23	189	Lineage non-specific (Random)	R
U75	O	6_U75	26	203	Lineage non-specific (Random)	R
U75	O	7_U75	20	166	Lineage non-specific (Random)	R
WB032i	T	1_WB032i	23	189	Lineage non-specific (Random)	R
WB037	T	1_WB037	23	190	Lineage non-specific (Random)	R
WB169	T	1_WB169	14	124	Lineage non-specific (Random)	R
WB169	T	2_WB169	10	49	Lineage non-specific (Random)	R
Wk3-1	L3	1_Wk3-1	15	66	Lineage non-specific (Random)	R
Wk3-1	L3	2_Wk3-1	26	201	Lineage non-specific (Random)	R
Wk3-1	L3	3_Wk3-1	25	192	Lineage non-specific (Random)	R
Wk3-1	L3	4_Wk3-1	25	194	Lineage non-specific (Random)	R
Wk3-1	L3	5_Wk3-1	26	202	Lineage non-specific (Random)	R
Wk3-1	L3	6_Wk3-1	23	181	Lineage non-specific (Random)	R
Wk3-1	L3	7_Wk3-1	24	193	Lineage non-specific (Random)	R
Wk3-1	L3	8_Wk3-1	23	188	Lineage non-specific (Random)	R
Wk3-1	L3	9_Wk3-1	15	60	Lineage non-specific (Random)	R
1A1	O	1A1_1	1	1	Lineage specific	TAS
1A1	O	1A1_12	5	14	Lineage non-specific	TAS
1A1	O	1A1_14	1	1	Lineage specific	TAS
1A1	O	1A1_15	9	60	Lineage non-specific	TAS
1A1	O	1A1_2	1	6	Lineage specific	TAS
1A1	O	1A1_3	2	11	Lineage non-specific	TAS
1A1	O	1A1_4	3	11	Lineage non-specific	TAS
1A1	O	1A1_6	3	6	Lineage non-specific	TAS
1A1	O	1A1_9	2	15	Lineage non-specific	TAS
1B49	O	1B49_1	1	12	Lineage specific	TAS
1B49	O	1B49_10	3	13	Lineage non-specific	TAS
1B49	O	1B49_2	13	79	Lineage non-specific	TAS
1B49	O	1B49_3	1	2	Lineage specific	TAS
1B49	O	1B49_4	1	5	Lineage specific	TAS
1B49	O	1B49_5	4	14	Lineage non-specific	TAS
1B49	O	1B49_9	2	12	Lineage non-specific	TAS
1C17	O	1C17_1	1	14	Lineage specific	TAS
1C17	O	1C17_2	2	6	Lineage non-specific	TAS
1C17	O	1C17_3	1	7	Lineage specific	TAS
1C17	O	1C17_4	1	3	Lineage specific	TAS
AR4	Er	AR4_10	3	13	Lineage non-specific	TAS
AR4	Er	AR4_3	12	28	Lineage non-specific	TAS
AR4	Er	AR4_7	2	3	Lineage non-specific	TAS
Arcadia	S	Arcadia_10	18	99	Lineage non-specific	TAS
Arcadia	S	Arcadia_12	13	23	Lineage non-specific	TAS
Arcadia	S	Arcadia_13	1	1	Lineage specific	TAS
Arcadia	S	Arcadia_15	21	148	Lineage non-specific	TAS
Arcadia	S	Arcadia_2	14	84	Lineage non-specific	TAS
Arcadia	S	Arcadia_3	1	6	Lineage specific	TAS
Arcadia	S	Arcadia_8	22	109	Lineage non-specific	TAS
As345	L1	As345_3	8	40	Lineage non-specific	TAS
As345	L1	As345_5	11	54	Lineage non-specific	TAS
ATCC64557	L1	ATCC64557_4	7	89	Lineage non-specific	TAS
ATCC64557	L1	ATCC64557_5	2	6	Lineage non-specific	TAS
BD-KUS	T	BD-KUS_1	5	7	Lineage non-specific	TAS
BD-MAG	T	BD-MAG_2	4	6	Lineage non-specific	TAS
BD-MAG	T	BD-MAG_3	5	18	Lineage non-specific	TAS
Bd8401	U2	Bd8401_1	22	176	Lineage non-specific	TAS
Bd8401	U2	Bd8401_11	6	48	Lineage non-specific	TAS
Bd8401	U2	Bd8401_12	19	117	Lineage non-specific	TAS
Bd8401	U2	Bd8401_13	15	45	Lineage non-specific	TAS
Bd8401	U2	Bd8401_14	9	28	Lineage non-specific	TAS
Bd8401	U2	Bd8401_2	12	31	Lineage non-specific	TAS
Bd8401	U2	Bd8401_3	15	56	Lineage non-specific	TAS
Bd8401	U2	Bd8401_5	3	4	Lineage non-specific	TAS
Bd8401	U2	Bd8401_6	3	7	Lineage non-specific	TAS
Bd8401	U2	Bd8401_7	1	1	Lineage specific	TAS
Bm8309	U1	Bm8309_10	1	2	Lineage specific	TAS
Bm8309	U1	Bm8309_2	20	165	Lineage non-specific	TAS
Bm8309	U1	Bm8309_4	16	48	Lineage non-specific	TAS
Bm8309	U1	Bm8309_6	20	116	Lineage non-specific	TAS
Bm8309	U1	Bm8309_7	7	22	Lineage non-specific	TAS
Bm8309	U1	Bm8309_8	18	146	Lineage non-specific	TAS
Bm8309	U1	Bm8309_9	15	42	Lineage non-specific	TAS
Bm88324	U1	Bm88324_1	20	117	Lineage non-specific	TAS
Bm88324	U1	Bm88324_12	15	42	Lineage non-specific	TAS
Bm88324	U1	Bm88324_13	1	2	Lineage specific	TAS
Bm88324	U1	Bm88324_2	3	5	Lineage non-specific	TAS
Bm88324	U1	Bm88324_5	1	3	Lineage specific	TAS
Bm88324	U1	Bm88324_6	21	157	Lineage non-specific	TAS
Bm88324	U1	Bm88324_7	5	7	Lineage non-specific	TAS
Bm88324	U1	Bm88324_9	1	2	Lineage specific	TAS
Br35	U3	Br35_11	14	116	Lineage non-specific	TAS
Br35	U3	Br35_3	11	14	Lineage non-specific	TAS
Br35	U3	Br35_5	21	159	Lineage non-specific	TAS
Br7	T	Br7_1	13	54	Lineage non-specific	TAS
Br7	T	Br7_2	22	163	Lineage non-specific	TAS
Br80	T	Br80_3	17	45	Lineage non-specific	TAS
Br80	T	Br80_6	18	148	Lineage non-specific	TAS
CD88215	C1	CD88215_10	13	34	Lineage non-specific	TAS
CD88215	C1	CD88215_11	13	46	Lineage non-specific	TAS
CD88215	C1	CD88215_12	26	191	Lineage non-specific	TAS
CD88215	C1	CD88215_4	23	187	Lineage non-specific	TAS
CD88215	C1	CD88215_5	23	170	Lineage non-specific	TAS
CD88215	C1	CD88215_6	15	94	Lineage non-specific	TAS
CD88215	C1	CD88215_7	25	179	Lineage non-specific	TAS
CD88215	C1	CD88215_8	1	2	Lineage specific	TAS
Cd88217	C1	Cd88217_2	23	185	Lineage non-specific	TAS
Cd88217	C1	Cd88217_3	12	46	Lineage non-specific	TAS
Cd88217	C1	Cd88217_4	26	185	Lineage non-specific	TAS
Ce88443	Ce	Ce88443_2	1	1	Lineage specific	TAS
Ce88443	Ce	Ce88443_3	16	52	Lineage non-specific	TAS
Ds363	Ec	Ds363_10	22	175	Lineage non-specific	TAS
Ds363	Ec	Ds363_11	24	186	Lineage non-specific	TAS
Ds363	Ec	Ds363_14	4	5	Lineage non-specific	TAS
Ds363	Ec	Ds363_15	3	4	Lineage non-specific	TAS
Ds363	Ec	Ds363_16	14	39	Lineage non-specific	TAS
Ds363	Ec	Ds363_17	7	21	Lineage non-specific	TAS
Ds363	Ec	Ds363_3	23	176	Lineage non-specific	TAS
Ds363	Ec	Ds363_5	13	78	Lineage non-specific	TAS
Ds363	Ec	Ds363_6	1	1	Lineage specific	TAS
Ds363	Ec	Ds363_7	14	82	Lineage non-specific	TAS
Ds363	Ec	Ds363_8	6	18	Lineage non-specific	TAS
Ds363	Ec	Ds363_9	1	2	Lineage specific	TAS
Ds555i	L1	Ds555i_1	2	6	Lineage non-specific	TAS
Ds555i	L1	Ds555i_2	22	180	Lineage non-specific	TAS
Ds555i	L1	Ds555i_3	13	64	Lineage non-specific	TAS
Ds555i	L1	Ds555i_6	1	1	Lineage specific	TAS
Ds555i	L1	Ds555i_7	1	1	Lineage specific	TAS
Ds555i	L1	Ds555i_9	21	166	Lineage non-specific	TAS
DSLiz	Pg	DSLiz_11	1	5	Lineage specific	TAS
DSLiz	Pg	DSLiz_12	2	5	Lineage non-specific	TAS
DSLiz	Pg	DSLiz_13	11	20	Lineage non-specific	TAS
DSLiz	Pg	DSLiz_14	6	22	Lineage non-specific	TAS
DSLiz	Pg	DSLiz_3	2	7	Lineage non-specific	TAS
DSLiz	Pg	DSLiz_4	16	43	Lineage non-specific	TAS
DSLiz	Pg	DSLiz_5	2	5	Lineage non-specific	TAS
DSLiz	Pg	DSLiz_6	1	5	Lineage specific	TAS
DSLiz	Pg	DSLiz_7	1	6	Lineage specific	TAS
DSLiz	Pg	DSLiz_9	2	4	Lineage non-specific	TAS
E-3-S7	E2	E-3-S7_1	7	8	Lineage non-specific	TAS
E-3-S7	E2	E-3-S7_2	12	17	Lineage non-specific	TAS
E-3-S7	E2	E-3-S7_4	12	35	Lineage non-specific	TAS
E-3-S7	E2	E-3-S7_5	8	34	Lineage non-specific	TAS
Ecrus326	L1	Ecrus326_4	13	62	Lineage non-specific	TAS
Ecrus326	L1	Ecrus326_8	3	50	Lineage non-specific	TAS
Ecrus326	L1	Ecrus326_9	13	64	Lineage non-specific	TAS
Ei8303	E1	Ei8303_2	1	2	Lineage specific	TAS
Ei88365	E1	Ei88365_2	2	5	Lineage non-specific	TAS
Ei88365	E1	Ei88365_3	22	179	Lineage non-specific	TAS
Ei88424	Ec	Ei88424_3	1	2	Lineage specific	TAS
Ei8927	E1	Ei8927_5	4	6	Lineage non-specific	TAS
Er8271	Pg	Er8271_3	1	2	Lineage specific	TAS
EtKY19	Er	EtKY19_2	1	1	Lineage specific	TAS
EtKY19	Er	EtKY19_5	17	29	Lineage non-specific	TAS
FHEX2	L1	FHEX2_5	11	43	Lineage non-specific	TAS
FHEX2	L1	FHEX2_6	3	3	Lineage non-specific	TAS
FPH	H	FPH_2	4	10	Lineage non-specific	TAS
FPH	H	FPH_3	1	4	Lineage specific	TAS
FPH	H	FPH_4	2	5	Lineage non-specific	TAS
FPH	H	FPH_5	10	24	Lineage non-specific	TAS
FR13	O	FR13_1	1	7	Lineage specific	TAS
FR13	O	FR13_13	1	6	Lineage specific	TAS
FR13	O	FR13_15	3	11	Lineage non-specific	TAS
FR13	O	FR13_4	2	13	Lineage non-specific	TAS
FR13	O	FR13_5	22	178	Lineage non-specific	TAS
FR13	O	FR13_6	11	61	Lineage non-specific	TAS
FR13	O	FR13_7	5	14	Lineage non-specific	TAS
FR13	O	FR13_8	21	149	Lineage non-specific	TAS
FR13	O	FR13_9	18	81	Lineage non-specific	TAS
G17	Er	G17_3	1	1	Lineage specific	TAS
G22	E2	G22_10	12	30	Lineage non-specific	TAS
G22	E2	G22_2	9	34	Lineage non-specific	TAS
G22	E2	G22_5	8	11	Lineage non-specific	TAS
GG11	L1	GG11_2	23	182	Lineage non-specific	TAS
GG11	L1	GG11_6	15	123	Lineage non-specific	TAS
GG11	L1	GG11_7	9	14	Lineage non-specific	TAS
GRF52	S	GRF52_1	13	34	Lineage non-specific	TAS
GRF52	S	GRF52_18	21	102	Lineage non-specific	TAS
GRF52	S	GRF52_20	11	28	Lineage non-specific	TAS
GRF52	S	GRF52_3	15	27	Lineage non-specific	TAS
GRF52	S	GRF52_5	11	27	Lineage non-specific	TAS
GRF52	S	GRF52_6	11	28	Lineage non-specific	TAS
GRF52	S	GRF52_8	7	14	Lineage non-specific	TAS
GRF52	S	GRF52_9	2	3	Lineage non-specific	TAS
Guy11	O	Guy11_1	1	3	Lineage specific	TAS
Guy11	O	Guy11_10	6	22	Lineage non-specific	TAS
Guy11	O	Guy11_2	2	16	Lineage non-specific	TAS
Guy11	O	Guy11_3	1	6	Lineage specific	TAS
Guy11	O	Guy11_4	5	19	Lineage non-specific	TAS
Guy11	O	Guy11_5	3	14	Lineage non-specific	TAS
Guy11	O	Guy11_6	8	22	Lineage non-specific	TAS
Guy11	O	Guy11_8	1	1	Lineage specific	TAS
HO	L1	HO_5	11	22	Lineage non-specific	TAS
HO	L1	HO_6	3	6	Lineage non-specific	TAS
HO	L1	HO_7	3	4	Lineage non-specific	TAS
IB33	O	IB33_2	2	5	Lineage non-specific	TAS
IB33	O	IB33_3	1	12	Lineage specific	TAS
IB33	O	IB33_4	1	3	Lineage specific	TAS
IB33	O	IB33_6	17	120	Lineage non-specific	TAS
IB49	O	IB49_1	1	2	Lineage specific	TAS
IB49	O	IB49_11	13	79	Lineage non-specific	TAS
IB49	O	IB49_3	3	13	Lineage non-specific	TAS
IB49	O	IB49_4	2	12	Lineage non-specific	TAS
IB49	O	IB49_5	1	5	Lineage specific	TAS
IB49	O	IB49_6	3	13	Lineage non-specific	TAS
IB49	O	IB49_7	1	12	Lineage specific	TAS
IC17	O	IC17_1	1	14	Lineage specific	TAS
IC17	O	IC17_2	2	6	Lineage non-specific	TAS
IC17	O	IC17_3	1	7	Lineage specific	TAS
IC17	O	IC17_4	1	3	Lineage specific	TAS
IE1K	O	IE1K_1	1	14	Lineage specific	TAS
IE1K	O	IE1K_2	2	8	Lineage non-specific	TAS
IE1K	O	IE1K_3	1	4	Lineage specific	TAS
IE1K	O	IE1K_4	3	6	Lineage non-specific	TAS
IE1K	O	IE1K_5	16	64	Lineage non-specific	TAS
IE1K	O	IE1K_6	6	16	Lineage non-specific	TAS
IE1K	O	IE1K_9	1	2	Lineage specific	TAS
JA112EX	U3	JA112EX_4	1	1	Lineage specific	TAS
JA112EX	U3	JA112EX_6	1	1	Lineage specific	TAS
JA115EX	Pu	JA115EX_2	3	10	Lineage non-specific	TAS
JA115EX	Pu	JA115EX_5	2	2	Lineage non-specific	TAS
JA159EX	C2	JA159EX_4	1	1	Lineage specific	TAS
JA178EX	E3	JA178EX_11	15	51	Lineage non-specific	TAS
JA178EX	E3	JA178EX_2	24	182	Lineage non-specific	TAS
JA178EX	E3	JA178EX_3	1	2	Lineage specific	TAS
JA178EX	E3	JA178EX_4	15	70	Lineage non-specific	TAS
JA178EX	E3	JA178EX_5	24	187	Lineage non-specific	TAS
JA178EX	E3	JA178EX_6	13	29	Lineage non-specific	TAS
JA178EX	E3	JA178EX_7	15	127	Lineage non-specific	TAS
JA178EX	E3	JA178EX_8	26	201	Lineage non-specific	TAS
JA1EX	Pu	JA1EX_2	15	128	Lineage non-specific	TAS
JA1EX	Pu	JA1EX_3	1	1	Lineage specific	TAS
JA1EX	Pu	JA1EX_7	21	176	Lineage non-specific	TAS
JA23EX	E1	JA23EX_3	25	187	Lineage non-specific	TAS
JA49EX	B4	JA49EX_6	23	186	Lineage non-specific	TAS
JA92EX	B4	JA92EX_4	15	127	Lineage non-specific	TAS
Lc8401	Ec	Lc8401_1	3	5	Lineage non-specific	TAS
Lc8401	Ec	Lc8401_2	1	1	Lineage specific	TAS
Lc8401	Ec	Lc8401_3	9	19	Lineage non-specific	TAS
Lc8401	Ec	Lc8401_4	21	169	Lineage non-specific	TAS
Lc8401	Ec	Lc8401_5	2	2	Lineage non-specific	TAS
Lc8401	Ec	Lc8401_6	13	35	Lineage non-specific	TAS
Lc8401	Ec	Lc8401_7	12	30	Lineage non-specific	TAS
Lc8401	Ec	Lc8401_9	18	62	Lineage non-specific	TAS
Lh8401	Le	Lh8401_10	23	157	Lineage non-specific	TAS
Lh8401	Le	Lh8401_12	7	12	Lineage non-specific	TAS
Lh8401	Le	Lh8401_13	3	16	Lineage non-specific	TAS
Lh8401	Le	Lh8401_14	23	163	Lineage non-specific	TAS
Lh8401	Le	Lh8401_15	21	172	Lineage non-specific	TAS
Lh8401	Le	Lh8401_16	9	15	Lineage non-specific	TAS
Lh8401	Le	Lh8401_2	23	184	Lineage non-specific	TAS
Lh8401	Le	Lh8401_3	17	156	Lineage non-specific	TAS
Lh8401	Le	Lh8401_4	23	179	Lineage non-specific	TAS
Lh8401	Le	Lh8401_7	11	27	Lineage non-specific	TAS
Lh8401	Le	Lh8401_9	23	185	Lineage non-specific	TAS
Lh88405	Le	Lh88405_5	3	17	Lineage non-specific	TAS
Lh88405	Le	Lh88405_7	18	151	Lineage non-specific	TAS
Lh88405	Le	Lh88405_8	11	28	Lineage non-specific	TAS
Lh8844	Le	Lh8844_2	3	17	Lineage non-specific	TAS
Lh8844	Le	Lh8844_3	19	151	Lineage non-specific	TAS
lib2-Py5020	T	lib2-Py5020_3	2	8	Lineage non-specific	TAS
LibP29_S2_L	T	LibP29_S2_L_1	7	35	Lineage non-specific	TAS
LibP29_S2_L	T	LibP29_S2_L_2	1	1	Lineage specific	TAS
LpKY-97-1	L1	LpKY-97-1_3	10	49	Lineage non-specific	TAS
MG04	E2	MG04_10	1	1	Lineage specific	TAS
MG04	E2	MG04_12	9	20	Lineage non-specific	TAS
MG04	E2	MG04_14	2	7	Lineage non-specific	TAS
MG04	E2	MG04_2	5	29	Lineage non-specific	TAS
MG04	E2	MG04_5	1	1	Lineage specific	TAS
ML33	O	ML33_10	4	14	Lineage non-specific	TAS
ML33	O	ML33_12	11	32	Lineage non-specific	TAS
ML33	O	ML33_13	23	171	Lineage non-specific	TAS
ML33	O	ML33_14	13	18	Lineage non-specific	TAS
ML33	O	ML33_2	15	102	Lineage non-specific	TAS
ML33	O	ML33_7	25	164	Lineage non-specific	TAS
ML33	O	ML33_9	19	127	Lineage non-specific	TAS
36	Pp	MLF36_1	9	32	Lineage non-specific	TAS
36	Pp	MLF36_11	7	22	Lineage non-specific	TAS
36	Pp	MLF36_19	5	5	Lineage non-specific	TAS
36	Pp	MLF36_2	4	4	Lineage non-specific	TAS
36	Pp	MLF36_4	5	5	Lineage non-specific	TAS
36	Pp	MLF36_8	7	9	Lineage non-specific	TAS
Mo	O	Mo_1	1	11	Lineage specific	TAS
Mo	O	Mo_10	2	2	Lineage non-specific	TAS
Mo	O	Mo_11	11	98	Lineage non-specific	TAS
Mo	O	Mo_2	3	5	Lineage non-specific	TAS
Mo	O	Mo_3	2	9	Lineage non-specific	TAS
Mo	O	Mo_4	5	14	Lineage non-specific	TAS
Mo	O	Mo_5	1	3	Lineage specific	TAS
Mo	O	Mo_6	2	14	Lineage non-specific	TAS
Mo	O	Mo_7	1	9	Lineage specific	TAS
Mo	O	Mo_8	22	171	Lineage non-specific	TAS
Mo	O	Mo_9	1	13	Lineage specific	TAS
P1L1-2	L1	P1L1-2_13	12	51	Lineage non-specific	TAS
P1L1-2	L1	P1L1-2_5	1	1	Lineage specific	TAS
P1L1-2	L1	P1L1-2_6	5	11	Lineage non-specific	TAS
P1L1-2	L1	P1L1-2_7	11	20	Lineage non-specific	TAS
P29	T	P29_2	1	1	Lineage specific	TAS
Pd88413	Ec	Pd88413_10	22	169	Lineage non-specific	TAS
Pd88413	Ec	Pd88413_11	22	174	Lineage non-specific	TAS
Pd88413	Ec	Pd88413_12	2	4	Lineage non-specific	TAS
Pd88413	Ec	Pd88413_14	16	90	Lineage non-specific	TAS
Pd88413	Ec	Pd88413_6	23	179	Lineage non-specific	TAS
Pd88413	Ec	Pd88413_8	1	3	Lineage specific	TAS
Pd88413	Ec	Pd88413_9	1	1	Lineage specific	TAS
Pg1054	St	Pg1054_1	13	31	Lineage non-specific	TAS
Pg1054	St	Pg1054_12	9	29	Lineage non-specific	TAS
Pg1054	St	Pg1054_13	8	82	Lineage non-specific	TAS
Pg1054	St	Pg1054_16	4	7	Lineage non-specific	TAS
Pg1054	St	Pg1054_6	3	5	Lineage non-specific	TAS
Pg1054	St	Pg1054_9	17	93	Lineage non-specific	TAS
Pg1054x1x2	St	Pg1054x1x2_12	13	38	Lineage non-specific	TAS
Pg1054x1x2	St	Pg1054x1x2_14	8	20	Lineage non-specific	TAS
Pg1054x1x2	St	Pg1054x1x2_15	8	9	Lineage non-specific	TAS
Pg1054x1x2	St	Pg1054x1x2_2	13	68	Lineage non-specific	TAS
Pg1054x1x2	St	Pg1054x1x2_3	15	42	Lineage non-specific	TAS
Pg1054x1x2	St	Pg1054x1x2_5	12	32	Lineage non-specific	TAS
Pg1054x1x2	St	Pg1054x1x2_6	23	183	Lineage non-specific	TAS
Pg1054x1x2	St	Pg1054x1x2_7	10	115	Lineage non-specific	TAS
Pg1054x1x2	St	Pg1054x1x2_8	15	38	Lineage non-specific	TAS
Pg1054x1x2	St	Pg1054x1x2_9	17	93	Lineage non-specific	TAS
Pg1204	St	Pg1204_2	14	45	Lineage non-specific	TAS
Pg1204	St	Pg1204_3	9	83	Lineage non-specific	TAS
Pg1213-2	L2	Pg1213-2_10	9	13	Lineage non-specific	TAS
Pg1213-2	L2	Pg1213-2_12	15	38	Lineage non-specific	TAS
Pg1213-2	L2	Pg1213-2_13	10	38	Lineage non-specific	TAS
Pg1213-2	L2	Pg1213-2_14	1	1	Lineage specific	TAS
Pg1213-2	L2	Pg1213-2_17	17	145	Lineage non-specific	TAS
Pg1213-2	L2	Pg1213-2_6	3	7	Lineage non-specific	TAS
PgKY	L1	PgKY_3	3	21	Lineage non-specific	TAS
PgKY	L1	PgKY_5	22	181	Lineage non-specific	TAS
PgKY	L1	PgKY_9	2	6	Lineage non-specific	TAS
PH42	E1	PH42_3	2	5	Lineage non-specific	TAS
PL2-1	L1	PL2-1_1	2	2	Lineage non-specific	TAS
PL2-1	L1	PL2-1_7	8	32	Lineage non-specific	TAS
PL2-1	L1	PL2-1_8	15	83	Lineage non-specific	TAS
Po221	L1	Po221_4	8	22	Lineage non-specific	TAS
Pr8202	P	Pr8202_3	26	192	Lineage non-specific	TAS
Pr8202	P	Pr8202_4	3	7	Lineage non-specific	TAS
Pr8202	P	Pr8202_5	22	179	Lineage non-specific	TAS
Pr8202	P	Pr8202_6	16	38	Lineage non-specific	TAS
Pr8202	P	Pr8202_8	22	171	Lineage non-specific	TAS
Pr88165	P	Pr88165_1	1	2	Lineage specific	TAS
Pr88165	P	Pr88165_11	15	45	Lineage non-specific	TAS
Pr88165	P	Pr88165_2	25	196	Lineage non-specific	TAS
Pr88165	P	Pr88165_3	23	184	Lineage non-specific	TAS
Pr88165	P	Pr88165_4	22	152	Lineage non-specific	TAS
Pr88165	P	Pr88165_6	10	26	Lineage non-specific	TAS
Pr88165	P	Pr88165_9	11	28	Lineage non-specific	TAS
SSFL02-2	St	SSFL02-2_1	16	46	Lineage non-specific	TAS
SSFL02-2	St	SSFL02-2_11	13	31	Lineage non-specific	TAS
SSFL02-2	St	SSFL02-2_13	22	171	Lineage non-specific	TAS
SSFL02-2	St	SSFL02-2_14	6	15	Lineage non-specific	TAS
SSFL02-2	St	SSFL02-2_16	23	171	Lineage non-specific	TAS
SSFL02-2	St	SSFL02-2_17	12	26	Lineage non-specific	TAS
SSFL02-2	St	SSFL02-2_19	26	195	Lineage non-specific	TAS
SSFL02-2	St	SSFL02-2_2	11	26	Lineage non-specific	TAS
SSFL02-2	St	SSFL02-2_3	5	7	Lineage non-specific	TAS
SSFL02-2	St	SSFL02-2_4	18	129	Lineage non-specific	TAS
SSFL02-2	St	SSFL02-2_5	8	11	Lineage non-specific	TAS
SSFL02-2	St	SSFL02-2_6	21	112	Lineage non-specific	TAS
SSFL02-2	St	SSFL02-2_8	10	20	Lineage non-specific	TAS
SSFL02-2	St	SSFL02-2_9	11	38	Lineage non-specific	TAS
SSFL14-3	St	SSFL14-3_1	23	180	Lineage non-specific	TAS
SSFL14-3	St	SSFL14-3_10	12	34	Lineage non-specific	TAS
SSFL14-3	St	SSFL14-3_11	23	181	Lineage non-specific	TAS
SSFL14-3	St	SSFL14-3_13	13	31	Lineage non-specific	TAS
SSFL14-3	St	SSFL14-3_16	8	20	Lineage non-specific	TAS
SSFL14-3	St	SSFL14-3_20	8	80	Lineage non-specific	TAS
SSFL14-3	St	SSFL14-3_3	17	65	Lineage non-specific	TAS
SSFL14-3	St	SSFL14-3_4	17	108	Lineage non-specific	TAS
SSFL14-3	St	SSFL14-3_5	18	167	Lineage non-specific	TAS
SSFL14-3	St	SSFL14-3_6	17	92	Lineage non-specific	TAS
SSFL14-3	St	SSFL14-3_8	4	8	Lineage non-specific	TAS
SSFL14-3	St	SSFL14-3_9	18	54	Lineage non-specific	TAS
SSID116	O	SSID116_1	1	1	Lineage specific	TAS
SSID116	O	SSID116_13	2	2	Lineage non-specific	TAS
SSID116	O	SSID116_4	4	8	Lineage non-specific	TAS
SSID116	O	SSID116_5	3	3	Lineage non-specific	TAS
SSID116	O	SSID116_7	1	2	Lineage specific	TAS
SSID116	O	SSID116_9	1	1	Lineage specific	TAS
SSTX-16-11	St	SSTX-16-11_1	12	38	Lineage non-specific	TAS
SSTX-16-11	St	SSTX-16-11_10	2	3	Lineage non-specific	TAS
SSTX-16-11	St	SSTX-16-11_12	1	2	Lineage specific	TAS
SSTX-16-11	St	SSTX-16-11_13	8	17	Lineage non-specific	TAS
SSTX-16-11	St	SSTX-16-11_15	4	21	Lineage non-specific	TAS
SSTX-16-11	St	SSTX-16-11_16	9	23	Lineage non-specific	TAS
SSTX-16-11	St	SSTX-16-11_17	3	5	Lineage non-specific	TAS
SSTX-16-11	St	SSTX-16-11_2	1	1	Lineage specific	TAS
SSTX-16-11	St	SSTX-16-11_3	11	27	Lineage non-specific	TAS
SSTX-16-11	St	SSTX-16-11_4	6	11	Lineage non-specific	TAS
SSTX-16-11	St	SSTX-16-11_6	12	41	Lineage non-specific	TAS
STAG-MS	St	STAG-MS_2	19	59	Lineage non-specific	TAS
STAG-MS	St	STAG-MS_3	17	94	Lineage non-specific	TAS
T-8	T	T-8_5	22	165	Lineage non-specific	TAS
T12-8	T	T12-8_1	6	12	Lineage non-specific	TAS
T12-8	T	T12-8_11	3	8	Lineage non-specific	TAS
T12-8	T	T12-8_13	4	22	Lineage non-specific	TAS
T12-8	T	T12-8_14	5	18	Lineage non-specific	TAS
T12-8	T	T12-8_15	17	162	Lineage non-specific	TAS
T12-8	T	T12-8_16	3	6	Lineage non-specific	TAS
T12-8	T	T12-8_19	23	181	Lineage non-specific	TAS
T12-8	T	T12-8_2	12	43	Lineage non-specific	TAS
T12-8	T	T12-8_20	1	1	Lineage specific	TAS
T12-8	T	T12-8_6	22	177	Lineage non-specific	TAS
T12-8	T	T12-8_8	8	19	Lineage non-specific	TAS
T12-8	T	T12-8_9	5	13	Lineage non-specific	TAS
T13-3EX	T	T13-3EX_1	18	68	Lineage non-specific	TAS
T13-3EX	T	T13-3EX_10	1	1	Lineage specific	TAS
T13-3EX	T	T13-3EX_11	9	36	Lineage non-specific	TAS
T13-3EX	T	T13-3EX_16	4	39	Lineage non-specific	TAS
T13-3EX	T	T13-3EX_17	15	127	Lineage non-specific	TAS
T13-3EX	T	T13-3EX_7	20	81	Lineage non-specific	TAS
T13-3EX	T	T13-3EX_9	9	57	Lineage non-specific	TAS
T21-1EX_CK	T	T21-1EX_CK_1	11	38	Lineage non-specific	TAS
T21-1EX_CK	T	T21-1EX_CK_10	16	97	Lineage non-specific	TAS
T21-1EX_CK	T	T21-1EX_CK_2	9	34	Lineage non-specific	TAS
T21-1EX_CK	T	T21-1EX_CK_4	1	3	Lineage specific	TAS
T21-1EX_CK	T	T21-1EX_CK_7	9	51	Lineage non-specific	TAS
T21-1EX_CK	T	T21-1EX_CK_8	13	29	Lineage non-specific	TAS
T21-1EX_CK	T	T21-1EX_CK_9	3	4	Lineage non-specific	TAS
T25	T	T25_1	3	3	Lineage non-specific	TAS
T3-1	T	T3-1_1	20	118	Lineage non-specific	TAS
T3-1	T	T3-1_10	1	2	Lineage specific	TAS
T3-1	T	T3-1_13	14	115	Lineage non-specific	TAS
T3-1	T	T3-1_14	11	28	Lineage non-specific	TAS
T3-1	T	T3-1_2	18	144	Lineage non-specific	TAS
T3-1	T	T3-1_3	22	169	Lineage non-specific	TAS
T3-1	T	T3-1_4	20	138	Lineage non-specific	TAS
T3-1	T	T3-1_5	11	31	Lineage non-specific	TAS
T3-1	T	T3-1_6	1	2	Lineage specific	TAS
T3-1	T	T3-1_8	1	1	Lineage specific	TAS
T3-1	T	T3-1_9	15	41	Lineage non-specific	TAS
T30-2	T	T30-2_10	3	9	Lineage non-specific	TAS
T30-2	T	T30-2_12	1	1	Lineage specific	TAS
T30-2	T	T30-2_3	13	42	Lineage non-specific	TAS
T30-2	T	T30-2_4	12	28	Lineage non-specific	TAS
T30-2	T	T30-2_5	5	5	Lineage non-specific	TAS
T30-2	T	T30-2_6	2	2	Lineage non-specific	TAS
T30-2	T	T30-2_7	12	41	Lineage non-specific	TAS
T4-2	T	T4-2_10	22	169	Lineage non-specific	TAS
T4-2	T	T4-2_11	22	174	Lineage non-specific	TAS
T4-2	T	T4-2_12	2	4	Lineage non-specific	TAS
T4-2	T	T4-2_14	16	90	Lineage non-specific	TAS
T4-2	T	T4-2_2	3	6	Lineage non-specific	TAS
T4-2	T	T4-2_3	2	2	Lineage non-specific	TAS
T4-2	T	T4-2_6	23	180	Lineage non-specific	TAS
T4-2	T	T4-2_8	1	3	Lineage specific	TAS
T4-2	T	T4-2_9	1	1	Lineage specific	TAS
T42-2	T	T42-2_2	2	5	Lineage non-specific	TAS
T5-3	T	T5-3_1	20	168	Lineage non-specific	TAS
T5-3	T	T5-3_11	5	19	Lineage non-specific	TAS
T5-3	T	T5-3_12	12	43	Lineage non-specific	TAS
T5-3	T	T5-3_13	1	5	Lineage specific	TAS
T5-3	T	T5-3_14	15	41	Lineage non-specific	TAS
T5-3	T	T5-3_16	23	186	Lineage non-specific	TAS
T5-3	T	T5-3_17	3	8	Lineage non-specific	TAS
T5-3	T	T5-3_18	5	13	Lineage non-specific	TAS
T5-3	T	T5-3_19	4	22	Lineage non-specific	TAS
T5-3	T	T5-3_2	1	1	Lineage specific	TAS
T5-3	T	T5-3_22	23	181	Lineage non-specific	TAS
T5-3	T	T5-3_3	8	19	Lineage non-specific	TAS
T5-3	T	T5-3_5	22	177	Lineage non-specific	TAS
T50-3	T	T50-3_3	6	6	Lineage non-specific	TAS
T50-3	T	T50-3_4	9	32	Lineage non-specific	TAS
TEF	Er	TEF_10	1	2	Lineage specific	TAS
TEF	Er	TEF_15	11	23	Lineage non-specific	TAS
TEF	Er	TEF_2	13	34	Lineage non-specific	TAS
TEF	Er	TEF_3	1	2	Lineage specific	TAS
TEF	Er	TEF_4	11	24	Lineage non-specific	TAS
TEF	Er	TEF_5	11	21	Lineage non-specific	TAS
TEF	Er	TEF_6	9	18	Lineage non-specific	TAS
TEF	Er	TEF_9	10	26	Lineage non-specific	TAS
TF05-1	L1	TF05-1_2	9	14	Lineage non-specific	TAS
TF05-1	L1	TF05-1_5	14	47	Lineage non-specific	TAS
TF1-05	L1	TF1-05_5	14	47	Lineage non-specific	TAS
U107	O	U107_3	1	16	Lineage specific	TAS
U107	O	U107_4	9	16	Lineage non-specific	TAS
U107	O	U107_5	1	12	Lineage specific	TAS
U107	O	U107_7	1	1	Lineage specific	TAS
U107	O	U107_8	6	29	Lineage non-specific	TAS
U167	Pg	U167_13	2	5	Lineage non-specific	TAS
U167	Pg	U167_16	8	83	Lineage non-specific	TAS
U167	Pg	U167_5	2	6	Lineage non-specific	TAS
U167	Pg	U167_6	1	3	Lineage specific	TAS
U167	Pg	U167_8	1	2	Lineage specific	TAS
U168	Lu	U168_2	20	130	Lineage non-specific	TAS
U168	Lu	U168_3	21	175	Lineage non-specific	TAS
U168	Lu	U168_4	15	87	Lineage non-specific	TAS
U168	Lu	U168_6	1	2	Lineage specific	TAS
U170	Pg	U170_1	2	10	Lineage non-specific	TAS
U170	Pg	U170_10	1	5	Lineage specific	TAS
U170	Pg	U170_11	2	7	Lineage non-specific	TAS
U170	Pg	U170_4	1	1	Lineage specific	TAS
U170	Pg	U170_7	3	3	Lineage non-specific	TAS
U171	Lu	U171_6	15	87	Lineage non-specific	TAS
U198	O	U198_2	1	1	Lineage specific	TAS
U198	O	U198_5	6	28	Lineage non-specific	TAS
U198	O	U198_6	11	19	Lineage non-specific	TAS
U217	St	U217_1	10	40	Lineage non-specific	TAS
U217	St	U217_10	17	93	Lineage non-specific	TAS
U217	St	U217_11	7	10	Lineage non-specific	TAS
U217	St	U217_12	6	8	Lineage non-specific	TAS
U217	St	U217_13	12	33	Lineage non-specific	TAS
U217	St	U217_15	22	173	Lineage non-specific	TAS
U217	St	U217_4	10	19	Lineage non-specific	TAS
U217	St	U217_6	23	180	Lineage non-specific	TAS
U217	St	U217_7	17	136	Lineage non-specific	TAS
U217	St	U217_9	20	135	Lineage non-specific	TAS
U232	S	U232_11	2	4	Lineage non-specific	TAS
U232	S	U232_2	12	41	Lineage non-specific	TAS
U232	S	U232_3	11	37	Lineage non-specific	TAS
U232	S	U232_6	2	4	Lineage non-specific	TAS
U232	S	U232_7	1	1	Lineage specific	TAS
U233	St	U233_4	20	90	Lineage non-specific	TAS
U233	St	U233_5	2	3	Lineage non-specific	TAS
U233	St	U233_8	23	150	Lineage non-specific	TAS
U234	L1	U234_4	11	41	Lineage non-specific	TAS
U234	L1	U234_5	7	32	Lineage non-specific	TAS
U235	L1	U235_3	3	4	Lineage non-specific	TAS
U235	L1	U235_6	9	41	Lineage non-specific	TAS
U237	Ec	U237_1	3	5	Lineage non-specific	TAS
U237	Ec	U237_10	2	3	Lineage non-specific	TAS
U237	Ec	U237_3	5	9	Lineage non-specific	TAS
U237	Ec	U237_4	8	21	Lineage non-specific	TAS
U75	O	U75_1	3	3	Lineage non-specific	TAS
U75	O	U75_11	12	40	Lineage non-specific	TAS
U75	O	U75_2	5	27	Lineage non-specific	TAS
U75	O	U75_3	1	2	Lineage specific	TAS
U75	O	U75_4	3	10	Lineage non-specific	TAS
U75	O	U75_7	1	1	Lineage specific	TAS
U75	O	U75_8	1	2	Lineage specific	TAS
WB032i	T	WB032i_2	1	1	Lineage specific	TAS
WB037	T	WB037_4	14	47	Lineage non-specific	TAS
WB169	T	WB169_8	23	185	Lineage non-specific	TAS
WB169	T	WB169_9	13	64	Lineage non-specific	TAS
Wk3-1	L3	Wk3-1_ 1	11	18	Lineage non-specific	TAS
Wk3-1	L3	Wk3-1_ 10	11	20	Lineage non-specific	TAS
Wk3-1	L3	Wk3-1_ 11	10	114	Lineage non-specific	TAS
Wk3-1	L3	Wk3-1_ 12	23	184	Lineage non-specific	TAS
Wk3-1	L3	Wk3-1_ 3	9	48	Lineage non-specific	TAS
Wk3-1	L3	Wk3-1_ 4	23	169	Lineage non-specific	TAS
Wk3-1	L3	Wk3-1_ 5	20	86	Lineage non-specific	TAS
Wk3-1	L3	Wk3-1_ 7	20	70	Lineage non-specific	TAS
Wk3-1	L3	Wk3-1_ 8	17	66	Lineage non-specific	TAS
