# Supplementary material for: Telomere Roles in Fungal Genome Evolution and Adaptation
Source: Front Genet. 2021 Aug 9;12:676751. doi: 10.3389/fgene.2021.676751 (PMC8381367; doi:10.3389/fgene.2021.676751)
Supplement: Supplementary file 5 [file Data_Sheet_4.XLSX]

## Sheet: Supplementary Datasheet 4
Supplementary Datasheet 4: Mapping of TAS against CD156 reference genome
Telomere repeats were stripped off the front of the telConsensus sequences to generate a set of telomere-adjacent Sequences (TAS). These were used as queries to search the CD156 genome assemblies using BLAST. The results were filtered to remove individual TAS with hits to multiple location in the CD156 genome. Also removed were redundant hits where two or more TAS had alignments that started with…
TAS_ID	Chromosome	length query	length subject	% identity	length	mismatch	gaps	query start	query end	subject start	subject end	evalue	score	duplicated in source genome?
MLF2539_TelContigs_conc_9	Chr3	231	7555746	95.261	211	9	1	21	231	19171	19380	3.48e-91	180	N
T5-3_TelContigs_conc_5	Chr3	110	7555746	98.131	107	1	1	4	110	20637	20742	4.36e-47	100	N
Br35_TelContigs_conc_5	Chr7	285	3913369	95.785	261	10	1	24	283	26069	26329	3.26e-117	227	N
PgKY_TelContigs_conc_5	Chr3	73	7555746	100	69	0	0	5	73	21657	21725	4.32e-30	69	N
Cd88217_TelContigs_conc_2	Chr3	116	7555746	99.13	115	0	1	2	116	101464	101577	3.58e-53	111	N
Pr8202_TelContigs_conc_3	Chr3	268	7555746	99.627	268	0	1	1	268	106542	106276	8.24e-138	264	Y
Lh8401_TelContigs_conc_3	Chr5	241	4609210	82.833	233	35	2	8	240	10990	11217	2.99e-52	110	N
GG11_TelContigs_conc_6	Chr5	200	4609210	99	200	1	1	1	200	109591	109789	1.76e-98	193	N
Bm8309_TelContigs_conc_6	Chr5	291	4609210	93.431	274	15	3	18	291	204988	205258	3.36e-112	218	Y
MLF2539_TelContigs_conc_3	Chr7	228	3913369	98.206	223	0	3	6	227	61584	61803	2.6e-107	209	N
SSFL14-3_TelContigs_conc_4	Chr7	226	3913369	93.478	230	5	5	5	225	63558	63786	3.4e-91	180	N
PgKY_TelContigs_conc_3	Chr6	80	6066300	100	77	0	0	4	80	25051	25127	1.76e-34	77	N
U168_TelContigs_conc_3	Chr1	230	6012563	97.38	229	4	2	2	230	647653	647879	7.29e-108	210	N
CD88215_TelContigs_conc_4	Chr6	283	6066300	96.085	281	9	2	3	283	112627	112349	2.47e-128	247	N
Cd88217_TelContigs_conc_4	Chr2	125	8265001	98.4	125	0	1	1	125	2917837	2917959	4.99e-57	118	Y
Pg1054x1x2_TelContigs_conc_7	Chr1	264	6012563	98.864	264	1	2	1	264	764294	764555	2.93e-132	254	N
Pg1054x1x2_TelContigs_conc_9	Chr4	259	5498619	96.139	259	8	1	1	259	11436	11180	8.16e-118	228	Y
Lh88405_TelContigs_conc_7	Chr1	114	6012563	95.495	111	4	1	4	114	777608	777717	2.75e-44	95	N
EtKY19_TelContigs_conc_5	Chr5	114	4609210	94.595	111	2	4	1	111	2320170	2320276	4.6e-42	91	Y
SSFL14-3_TelContigs_conc_3	Chr3	203	7555746	89.34	197	21	0	7	203	2045714	2045910	1.12e-65	134	Y
SSFL14-3_TelContigs_conc_5	Chr6	206	6066300	97.573	206	5	0	1	206	6027087	6026882	2.35e-97	191	Y
T42-2_TelContigs_conc_2	Chr3	132	7555746	93.023	129	9	0	1	129	2173496	2173368	4.18e-48	102	Y
T12-8_TelContigs_conc_19	Chr6	119	6066300	100	118	0	0	2	119	6030509	6030392	4.69e-57	118	Y
U75_TelContigs_conc_8	Chr3	96	7555746	97.917	96	2	0	1	96	2419040	2418945	1.33e-41	90	Y
MLF36_TelContigs_conc_1	Chr3	203	7555746	85.87	184	21	5	13	194	2582711	2582891	1.92e-48	103	Y
Pr8202_TelContigs_conc_5	Chr1	229	6012563	97.183	213	4	2	4	216	778252	778462	5.69e-99	194	N
Bm8309_TelContigs_conc_2	Chr5	277	4609210	94.585	277	13	2	1	277	4603221	4602947	1.89e-119	231	N
U217_TelContigs_conc_7	Chr7	258	3913369	90.038	261	12	9	1	256	63559	63810	6.55e-89	176	N
U75_TelContigs_conc_11	Chr7	120	3913369	100	118	0	0	1	118	262667	262550	4.74e-57	118	Y
Ei88365_TelContigs_conc_3	Chr1	97	6012563	98.901	91	1	0	1	91	787499	787589	1.74e-40	88	N
T5-3_TelContigs_conc_14	Chr3	112	7555746	84.746	118	10	2	1	112	2657973	2657858	7.68e-25	60	Y
Mo_TelContigs_conc_8	Chr7	155	3913369	96.689	151	3	1	1	151	521137	521285	2.29e-66	135	Y
Ds555i_TelContigs_conc_2	Chr1	94	6012563	98.913	92	1	0	3	94	1746564	1746655	4.65e-41	89	N
U232_TelContigs_conc_2	Chr4	259	5498619	99.222	257	1	1	3	259	18320	18575	4.81e-130	250	N
SSFL02-2_TelContigs_conc_19	Chr6	161	6066300	98.758	161	1	1	1	161	6048164	6048005	6.56e-77	154	N
Ds555i_TelContigs_conc_9	Chr4	95	5498619	100	90	0	0	6	95	18499	18588	1.31e-41	90	N
T5-3_TelContigs_conc_16	Chr6	116	6066300	97.345	113	1	2	4	116	6051550	6051440	1e-48	103	N
ML33_TelContigs_conc_9	Chr3	215	7555746	98.565	209	3	0	7	215	6595130	6594922	2.45e-102	200	Y
Pg1054x1x2_TelContigs_conc_6	Chr6	258	6066300	96.124	258	6	3	1	258	6051675	6051422	1.05e-116	226	N
U217_TelContigs_conc_1	Chr7	259	3913369	83.784	259	40	2	1	259	1625090	1624834	1.9e-64	132	Y
U171_TelContigs_conc_6	Chr1	283	6012563	96.085	281	8	3	3	283	5371377	5371654	8.87e-128	246	Y
Lh8401_TelContigs_conc_2	Chr4	241	5498619	97.479	238	6	0	4	241	20577	20814	2.12e-113	220	N
Lh8401_TelContigs_conc_4	Chr7	247	3913369	97.095	241	1	3	7	247	2763697	2763931	1.01e-111	217	Y
FR13_TelContigs_conc_5	Chr7	202	3913369	98.485	198	3	0	1	198	2977727	2977530	2.98e-96	189	Y
Pr8202_TelContigs_conc_8	Chr6	265	6066300	95.076	264	12	1	2	264	6052051	6051788	1.4e-115	224	N
SSFL02-2_TelContigs_conc_4	Chr4	191	5498619	90.576	191	10	3	1	191	104640	104458	3.77e-65	133	Y
GG11_TelContigs_conc_2	Chr4	212	5498619	99.029	206	1	1	7	212	5485259	5485055	8.67e-102	199	N
CD88215_TelContigs_conc_7	Chr6	277	6066300	98.901	273	2	1	5	277	6052349	6052078	3.07e-137	263	N
SSFL14-3_TelContigs_conc_1	Chr7	220	3913369	98.636	220	2	1	1	220	3691352	3691570	6.94e-108	210	Y
Bd8401_TelContigs_conc_12	Chr4	220	5498619	91.284	218	14	4	4	220	5492055	5491842	5.6e-79	158	N
U232_TelContigs_conc_3	Chr3	257	7555746	95.349	258	7	2	3	257	7116171	7115916	8.15e-113	219	N
IB49_TelContigs_conc_11	Chr3	185	7555746	84.393	173	24	2	12	184	7133580	7133411	2.91e-41	90	Y
Br7_TelContigs_conc_1	Chr3	237	7555746	91.561	237	18	2	1	237	7142472	7142238	5.99e-89	176	Y
Cd88217_TelContigs_conc_3	Chr3	126	7555746	94.355	124	6	1	3	126	7143386	7143508	3.95e-48	102	N
Br80_TelContigs_conc_6	Chr6	240	6066300	94.76	229	4	3	12	240	6056977	6056757	3.61e-96	189	N
Bm88324_TelContigs_conc_6	Chr5	222	4609210	95.475	221	9	1	2	222	4603312	4603093	9.2e-97	190	N
FR13_TelContigs_conc_6	Chr3	235	7555746	99.558	226	1	0	10	235	7144436	7144211	4.43e-115	223	Y
2539_TelContigs_conc_5	Chr1	109	6012563	96.33	109	3	1	1	109	5828821	5828714	7.22e-45	96	N
MLF2539_TelContigs_conc_7	Chr3	201	7555746	99.005	201	1	1	1	201	7144708	7144509	4.92e-99	194	Y
Bm8309_TelContigs_conc_8	Chr6	265	6066300	96.565	262	3	3	4	265	6057072	6056817	5e-120	232	N
SSTX-16-11_TelContigs_conc_12	Chr3	188	7555746	92.391	184	7	2	2	178	7153966	7153783	6.15e-68	138	Y
MLF36_TelContigs_conc_11	Chr3	203	7555746	99.507	203	1	0	1	203	7166404	7166202	2.3e-102	200	Y
89_TelContigs_conc_9	Chr3	221	7555746	96.789	218	7	0	3	220	7174160	7173943	1.18e-100	197	Y
U107_TelContigs_conc_4	Chr3	118	7555746	100	113	0	0	6	118	7218894	7219006	2.83e-54	113	N
Lh8844_TelContigs_conc_3	Chr7	109	3913369	97.248	109	2	1	1	109	3708041	3708148	1.55e-46	99	Y
CD88215_TelContigs_conc_5	Chr1	271	6012563	89.057	265	28	1	1	265	5885595	5885332	1.92e-89	177	N
T4-2_TelContigs_conc_6	Chr1	122	6012563	96.639	119	4	0	4	122	5997789	5997671	6.31e-51	107	N
SSTX-16-11_TelContigs_conc_3	Chr7	154	3913369	94.156	154	7	1	1	154	3723753	3723602	2.29e-61	126	N
U217_TelContigs_conc_15	Chr7	283	3913369	95.745	282	11	1	1	282	3727108	3726828	3.19e-127	245	N
IB33_TelContigs_conc_6	Chr6	215	6066300	96.226	212	5	3	4	215	6058531	6058323	1.48e-94	186	N
TEF_TelContigs_conc_2	Chr7	166	3913369	91.875	160	10	3	7	166	3758974	3758818	1.94e-57	119	N
U168_TelContigs_conc_2	Chr7	235	3913369	97.021	235	7	0	1	235	3768148	3767914	4.46e-110	214	Y
89_TelContigs_conc_6	Chr3	184	7555746	91.257	183	14	2	3	184	7259825	7259644	1e-65	134	Y
U217_TelContigs_conc_9	Chr7	234	3913369	93.151	219	10	3	1	215	3782476	3782693	3.56e-86	171	N
U237_TelContigs_conc_1	Chr7	108	3913369	96.33	109	2	2	1	108	3856372	3856265	7.14e-45	96	N
2539_TelContigs_conc_6	Chr3	115	7555746	98.214	112	2	0	4	115	7395097	7395208	2.13e-50	106	N
Ce88443_TelContigs_conc_3	Chr2	116	8265001	97.368	114	3	0	3	116	7574673	7574560	7.75e-50	105	N
