# Supplementary material for: Telomere Roles in Fungal Genome Evolution and Adaptation
Source: Front Genet. 2021 Aug 9;12:676751. doi: 10.3389/fgene.2021.676751 (PMC8381367; doi:10.3389/fgene.2021.676751)
Supplement: Supplementary file 6 [file Data_Sheet_5.xlsx]

## Sheet: Sheet 1 - All_internal_Tels_50b
Supplementary Datasheet 5: All_internal_Tels_50bpGap
Interstitial telomere repeats were identified in assembled MinION genome assemblies using a custom python script (https://github.com/drdna/TelEvolution)
Genome_ID	# TTAGGG repeats	start position	end position	Chromosome	repeat sequence	5' flank sequence	3' flank sequence
CD156_Final.fasta	Dimer	81932	81943	Chr1	AGGGTTAGGGTT	AAACAACTTTCCCGCCAATACTGACATTAATATTGTCAGTCACATAAATC	TTCGCGTTTATTTATATTTTAAGCTACTTTGCTGTCACGGCCAGGCATAC
CD156_Final.fasta	Dimer	215204	215215	Chr1	AACCCTAACCCT	AGTAAAACAAAGTAGCAAAGTAGCTTAGAATATAAATAAACGCGAATTAA	TATTTGTCAAACATTAATAACAACTGTCACGAAAGCGATCCCAAAGAGAC
CD156_Final.fasta	Dimer	1046061	1046072	Chr1	AACCCTAACCCT	ACGTCATGCTGTTTGAACTTTGGAGAACAGTGCTGGACCCCTGAGCAGCC	TGGTGATCCAGGGACGGGCGATTCTCCAAAATCCTACCCCATTGGGAATA
CD156_Final.fasta	Dimer	1443955	1443966	Chr1	ACCCTAACCCTA	CTATCGTTTCGCGCGAATAGACTGTGACATTTGGACCTTAAAATCACCAG	ACCCTGACCAACGACCCACCAGGGTAATACCTAACGCATATTAACGTATA
CD156_Final.fasta	Dimer	1517674	1517685	Chr1	AGGGTTAGGGTT	ACGCGAAGTAGATAAAGCTATCACCCTGGTGGGTCGTTGGTCAGGGAGTC	TGGTGATCTCATGGTCCAAATGTCACAGTTGGGATCTGTAGCCGGTTCTT
CD156_Final.fasta	Dimer	1958023	1958034	Chr1	AGGGTTAGGGTT	TTCGGTTGTGATGGCAAATAACTGACAAAGCATTCAATAAGGCAAATGTG	TGTTTTGATGATGCAATTGTTTGTCATCCAGTATCTGGTGGGGTCGGGTT
CD156_Final.fasta	Dimer	2063648	2063659	Chr1	TAACCCTAACCC	TTCAAAGAGCCTGACGTTCTCGCAGCTTACGATACGAGACCAGATTTGTT	TCTTGACTTATACATTAACATTATTCCGTATTGGGCGAGTCGATGTACTG
CD156_Final.fasta	Dimer	2489015	2489026	Chr1	CCTAACCCTAAC	CATCATTCAAACCCCGCCGGACCGACCAGTCAACCCTACCACATAAACTA	CTGCCTACCACCTACCTCACTCTCCCAATCGACTCTACCAAAGCCTGTCA
CD156_Final.fasta	Dimer	2850593	2850604	Chr1	TAACCCTAACCC	CTTGGGGAAACAGGGTGATGGGGACGCGGTGGTGGGGTCGCCTAAAGCTG	CGAATCAACCCATCGCCCTAATACGACAGGGAAAAAAGGAGGGAAAAAAG
CD156_Final.fasta	Dimer	3906486	3906497	Chr1	ACCCTAACCCTA	GGACCCAACGGGGAGGCGTTTTGGTGGCTGAGAATTTGACAGTACAAGTG	CGATGACCGTTCACGATTAGATTAGTCATTGCAGCCGCTGTGCGCTAGTC
CD156_Final.fasta	Dimer	4392878	4392889	Chr1	AACCCTAACCCT	ATTGTCTTATCTTATCTAGAATAGTTAATGAGTGAGCCCAGGAATGCTTC	GGTAGACGGACATATCCGATAGATGCACTTGACCCTCGACAATAAGAAGT
CD156_Final.fasta	Dimer	4917557	4917568	Chr1	CCTAACCCTAAC	AATTAATATTAGCAATATTAAATATAGAAAAAACCCATACCAAACCCCAA	GTTTATTGGGCGATTCCAAAGGAGTACCAGAGCGTTTTTGGGAAATATAC
CD156_Final.fasta	Dimer	5033895	5033906	Chr1	AGGGTTAGGGTT	ACAGTAAGCTGAGTGGGGGTTATTTTTAGTGACGACCGCATGCGTACTGG	AGTTCCTTTTCTTTTGCGTTTTTTCCTCATAAAACCCGTCATCCCTCCAC
CD156_Final.fasta	Dimer	5343261	5343272	Chr1	TAACCCTAACCC	TTGGATTCCATGTTGCGACAAGTGGGGCGTGAAGAAGACTCCACAATAGT	AGACCATCGCAATCCTACCGGTAGGTCGCTGTTGCTGCCTGGACATGCTG
CD156_Final.fasta	Dimer	5614083	5614094	Chr1	AACCCTAACCCT	CCTTAACCTGTCCAAATCGACCAAGCTGACAGAAACACCTAACCCAGTCC	CCGAACTTTCCCACAGCGTGGCAAGAAAAGTTCAGACTTCGGATGGTTGC
CD156_Final.fasta	Dimer	246076	246087	Chr2	CCTAACCCTAAC	ATTTAATTAATATTAATAACGTTAAATATAAAACCCATACCAAACCCCAA	GTTTATTAGGCGATTCCAAAAATACCAAAACGTTTTTGAAAATATATTAG
CD156_Final.fasta	Dimer	688071	688082	Chr2	AACCCTAACCCT	TGTACGATCAGCTTTATGATTTTTACCCTGAGCCCCTGAGCCCCTGAAAC	TCCGGATGGTCAGAGTACCCATTGACACGGATGAGCACACCAGTCCCAGA
CD156_Final.fasta	Dimer	703887	703898	Chr2	ACCCTAACCCTA	AGACGCGTCTGAGCGGATTGATACGCGAGATGGGGCATATAATTGAATAG	AAGCTGTACATGTTACTCTCCACTTACATGTTCAAACTCCTCGAGTTCTA
CD156_Final.fasta	Dimer	709415	709426	Chr2	TAGGGTTAGGGT	TACTTCGTGGTGGTGAGTGGAGCATGGGTACAAGTGTTGGACAGTACGGG	GTAAACAGAGGTAATTATTCCCAGGCGCATGCCCAGGTATTATCCAACAT
CD156_Final.fasta	Dimer	839758	839769	Chr2	AACCCTAACCCT	TACAGTACAGTACAAAAGTGACCACAGCAAAAAAAAAAAAGTCAGATTTC	ACCTCCATCGTCTTGATCGCCCTGTTTCCTTGCACACGAGAAACTTGAGA
CD156_Final.fasta	Dimer	1107451	1107462	Chr2	ACCCTAACCCTA	GGTCCCAGTCTAGACCGCCCAAGGACTAGCGCAGCTTACTGCAGCATTCG	GAAACAATGAACTGGCAAGCTGGGTTGCAAAACAAGGTTGCTTTGTCTGC
CD156_Final.fasta	Dimer	1315706	1315717	Chr2	AACCCTAACCCT	ATAGCCGAGTCTACCCCATTGGCAATTTGTCGCAAGTCGACCAACCAACC	TGAGCATGCGTCAGCCACATCACCATATTGACCACGCGTCAGGAGCAAGC
CD156_Final.fasta	Dimer	1710820	1710831	Chr2	AACCCTAACCCT	AACCAATTGATGTAGTGGCGTTACCGTGTTTGCGTTCCTACGTATGTGTC	GAAGTGGCCCTCTAATCCCCTTACAAGCCCTAGTGTAATGCCTGGCTGCA
CD156_Final.fasta	Dimer	1783618	1783629	Chr2	CCTAACCCTAAC	AGACTTGGCGGTTAGGTAGTTATGGGACCCACAATACCCAGTGACCTGGA	CCTGACGCAGGACGCGTGGCATCCATCCATCCACGACTCTTACATGGAAG
CD156_Final.fasta	Dimer	2010480	2010491	Chr2	AACCCTAACCCT	GGCGAGAGAGGCTAACAATAGGGTGGTTGGTGGAGTGCCATTAGCCTCAG	GACTCTATTTGCCACAGTCGACCTCGACTCCAACAGCGTCATCGAGTTTG
CD156_Final.fasta	Trimer	2326911	2326928	Chr2	GGGTTAGGGTTAACCCTA	CTGGCTTTGTTCCTGAATGAATGCCTTTGGCAAACAAAACCTGGAGATGG	TTCTGTCTTTCACAACATGGAATTCGGCTGATTTAACATGAACCTTGGCA
CD156_Final.fasta	Dimer	2980498	2980509	Chr2	TTAGGGTTAGGG	CATCCCTGACACTTACACTTCACCTGCTGCTTAATCGCTGTGTGTGTATT	TAACATTGCATTCCTTGTTTGTTTCTAATATGTAGCTATACCTGGCAGTA
CD156_Final.fasta	Dimer	4192434	4192445	Chr2	ACCCTAACCCTA	CTATCTGATGTGTATGGGTCTTAAGATATACAAGCAAACAAGAGAGTCTG	TATAAACACTTCCTGCAAACCAAGTGGGGACTAGGGTAGCAGTTGGCTTT
CD156_Final.fasta	Dimer	4986189	4986200	Chr2	AACCCTAACCCT	ACAGGGATCGACGGGCGAGAGTGTCCGAAAGAGGATTGTCCGCGTGGCCC	GATATGAGTGACATAGGTACATTGCAAAACGCCATCTTCCAATCCGACAC
CD156_Final.fasta	Dimer	5004832	5004843	Chr2	AACCCTAACCCT	ACCTACCTGCCTTCGGTGAGGTATACAGTTACGGATTTGCCTATATCGCC	TGTCTATGCTACGCTCTCGCTGCCTCGACGACGACGTTAACCAACTTGGG
CD156_Final.fasta	Dimer	5793076	5793087	Chr2	AACCCTAACCCT	TATGATGACGAGGCACCACCGCAAAACGTCATTGGGATACGACGTGCCCA	CCGCAGAGCATCTTACCAACCAACATTGATGTGATAAAGCAACTCGTAAA
CD156_Final.fasta	Dimer	6278612	6278623	Chr2	GTTAGGGTTAGG	TGCGATCGTGTACCCGCACCACAGAACGCCGTCGCTGAAAATGGTATTTC	TAGAGTGGCACAAGCCTTTCTGAGCCGTCCTCTACGCCATACACCCGGCC
CD156_Final.fasta	Dimer	6512123	6512134	Chr2	AGGGTTAGGGTT	CAACATGTGCAGGTGGCGTACTGTACTGGGGGTTGGGGTGTCTCAACAAG	TTGGGGCGATAATCGGGAGTATATGCAGTACAATAAGAGCCAAAGGTCAG
CD156_Final.fasta	Dimer	6948751	6948762	Chr2	TAACCCTAACCC	CTGGGCTTGAAGCCTTGATCCTTGTCGATTGGTGGGGCCGAGACCAGCTT	CAACCCTTAAGCTAGGCGCTTTCTAGCCGAGGCTCGAGGCAAAACGGCTC
CD156_Final.fasta	Dimer	7068275	7068286	Chr2	CCTAACCCTAAC	TAATTGATATTAGCAACGTTAAATATAGAAAGAAACCCACCAAACCCCAA	GTTTGTTGGGCGATTTTAAAGGAGCACCAAAGCGTTTTTGGGAAATATAC
CD156_Final.fasta	Dimer	7093502	7093513	Chr2	AACCCTAACCCT	CGAAGTCGATGCTTACCGGTAGTTCGCACTGAACGCAGGGGTGACGGAGA	CTCTTGGTCTGTCTGTTCGAAAGACAATCGGAGAGACACCCTAACCCTGA
CD156_Final.fasta	Dimer	7480126	7480137	Chr2	ACCCTAACCCTA	CTATCGTTTCGCGCGAATAAATTGTGACATTTGGACCTTAAGATTACCAG	ACCCTGACCAACGACCCACCAGGGTAATATTTAACGTATATTAATATATA
CD156_Final.fasta	Trimer	7579804	7579821	Chr2	TTAGGGTTAGGGTTAGGG	TAGGTTTATTCCCAGCTACCCGCAGCTTCGTTTGGCCCAACGACCTGCCT	TTATCGAACTAAGTCTAAAAATGAAAAAGGCAGGCAGTGCCAATGGCGAA
CD156_Final.fasta	Dimer	7582003	7582014	Chr2	AGGGTTAGGGTT	TGACGCGACGTCGATAAAAATATTACCCTGGTGGGTCGTTGGTTAGGGTC	TGGTAATTTCATGGTCCAAATATTACAAGTTTTAAATTTTTGAATAAAAT
CD156_Final.fasta	Dimer	7916256	7916267	Chr2	GGGTTAGGGTTA	CCGCCAAGCCCCTCTTTGACAGCCAAAAGTTGGGCCCATAAGGTGTACCT	ATTCGAGGTGCGTCTGATGGCCGGCCCCCAGCCACCCCTCATTCCAATCA
CD156_Final.fasta	Dimer	8145777	8145788	Chr2	AGGGTTAGGGTT	TGACGCGACGTAGATAAAAGTATCACCTTGGTGGGTCGTTGGTCAGGGTC	TGGTCATCTCATGTTCTAAATGTCACAATTATTTGCGAGCCTCCAGCCAC
CD156_Final.fasta	Dimer	8229512	8229523	Chr2	TAACCCTAACCC	CACTGGTTGCGCATCTAACTGTAGTATACAATAATACAAAGTTTGGTATA	TGGCTGACTATCTGCTGGAGAGTAAGCGACAGTCAGCCAGTATAACGCAT
CD156_Final.fasta	Dimer	276659	276670	Chr3	GGTTAGGGTTAG	GAGTGGTCACTCTGTTGTTGTTACCAGTAAGGTTAGTGGTTAGGGTCAGT	TCAAGCAGTGAGGTTATTCCCAACGTTGTTGTCGCCAACAACTTAGGATG
CD156_Final.fasta	Dimer	303911	303922	Chr3	CTAACCCTAACC	CATCCTAAGTTGTTGGCGACAACAACGTTGGGAATAACCTCACTGCTTGA	ACTGACCCTAACCACTAACCTTACTGGTAACAACAACAGAGTGACCACTC
CD156_Final.fasta	Dimer	966205	966216	Chr3	AACCCTAACCCT	GCTTGGCTACTGGGTAAACAATCACTGGTAGCACTGAAAGCAGACATGGA	GCACAAACCACCGAAATCGAACACGCGGCTGCGGATTTTCGTCGGCGAGT
CD156_Final.fasta	Dimer	1194950	1194961	Chr3	TAACCCTAACCC	GCGACACACAGTCCGAAGAGCCAGCCGCTTCAAGGTGGTGACCTGTCATT	GGAACCGCATTCAGTAGCACAGTAGCACAGTGGCACAACGCGGTTTCCCG
CD156_Final.fasta	Dimer	1538961	1538972	Chr3	TAACCCTAACCC	AGCGGTCGGCAATTGTTTCGGCTATTAATATAATACCGCTGTTTTGGGGG	GCTTTTCGACCTGATTGGCGTTTCCACTGGTAATTATCACCTTATCCATT
CD156_Final.fasta	Dimer	2086533	2086544	Chr3	TAACCCTAACCC	ATTATTATATTGGTAGCCCAGTTTGATTGGCGATAAAATATATAAATAAT	CAAACCAATACAAATTATCGGCAGGGTAGTAAGTCTTATTACAATTATGC
CD156_Final.fasta	Trimer	2287718	2287735	Chr3	ACCCTAACCCTACCCTAA	CAACTGCGACAAAGATAACCCAATTACCCGCATGTTGCCGATTACAAAAG	GAGATAAGCAAAGGAGAAGAGGAATTAATTGCCTTTGTTTATTGGAAGGC
CD156_Final.fasta	Dimer	2424472	2424483	Chr3	AGGGTTAGGGTT	ACATAGAGTGGAGGTGGCTATTAACGCCGCAACGGCCATCAAATTAAGTC	TTAATTCGCGTTTTATTTTATTCTAAGCTATTTTGCTAGTTGTTTTGCTG
CD156_Final.fasta	Trimer	2507604	2507621	Chr3	GGTTAGGGTTAGGGTTAG	AACTGTACGTATACGTTAATGTACGTCAGATATTACCCTGGTGGGTCGTT	GGTCTGGTGGTCTTAAGGTCCAAATATTATAATCTATTCGCGCGAAACGA
CD156_Final.fasta	Dimer	2566387	2566398	Chr3	TAACCCTAACCC	ATTATTATATTGGTAACCCAATCTGACTGGCGATAAAATATATAAATAAT	CGAACCAATACAAACTGTCGGCAGGGCAGTGAATCCTATTACGACCATGC
CD156_Final.fasta	Dimer	2582875	2582886	Chr3	CCTAACCCTAAC	TGTTCTTGGTCCATCTTTTCGGCAACTTGTCTTGACACCATCGTCAGTTG	CCTAAGGGGTTGTTAATTGAAGAAATGTGTCAACTTGTATTTATTTTTAA
CD156_Final.fasta	Dimer	2630561	2630572	Chr3	ACCCTAACCCTA	TCCAGGGTTTATAAACCCCATATATGACATTTGGACCATAAGATCACCAG	ACCCTGACCAACGACCCACCAGGGTAATACTTTTATCGACGTCGCGTCAA
CD156_Final.fasta	Dimer	2678002	2678013	Chr3	CTAACCCTAACC	CATCCTAAGTTGTTGGCGACAACAACGTTGGGAATAACCTCACTATTTGA	ACTGACCCTAACCACTAACCTTACTGGTAATAACAACAGAGTGACCACTC
CD156_Final.fasta	Dimer	2711971	2711982	Chr3	AGGGTTAGGGTT	GTATATATACGTTAATATGCGTCAGGTATTACCCTGGTGGGTCGTTGGTC	AGGGTCTGGTGATCTTAAGGTCCAAATATTACAGTTTATTCGCGCGAAGC
CD156_Final.fasta	Dimer	3568811	3568822	Chr3	TAACCCTAACCC	GCTATGAGGGGAAGCTGCTCCCCAAGTGAGGGTAGCTCCAGCATGAATCG	AGCATGAAAATCCCTACCTCGACCCCATAATCAATTGCGACGCGCAACTC
CD156_Final.fasta	Dimer	3735539	3735550	Chr3	TAGGGTTAGGGT	GCTGGCTGCTCACCTTTCCGAGTGGAGCTCAGTAGTCCTGTCTGGCAGCA	AAACTCGCCCTGTAATTCTCAGGTCGCCTCCCACTAAATAAGGTACTTTG
CD156_Final.fasta	Dimer	3924895	3924906	Chr3	ACCCTAACCCTA	TGGGGAAAAGTGTTTGCCCGGAGTAGATTGAATCCCCACACTTAGGTATT	TCACGAACGCGCACCAGCCGTTGATAATGGAGTTCGTTCCAGATCCTATC
CD156_Final.fasta	Dimer	4065815	4065826	Chr3	CTAACCCTAACC	TTTTGAATTATACTGATCACAAGCAACTCGACCATATCATCCATGGGACT	CACATTTTCTTTTCCAGCCCCCTCAAACCTGCAAATGCATGCACCCACAG
CD156_Final.fasta	Dimer	4628219	4628230	Chr3	TAACCCTAACCC	CCTAACCTAAAAGAAATAAAGTTTTAAGGGTCGCGGCACCTCCAGCCTGT	TCTAACGAAACCGGTCCCAAATGCCTGCTACCTAGAAAAGCACAATTCTC
CD156_Final.fasta	Dimer	5540518	5540529	Chr3	TAGGGTTAGGGT	CGCAATCCCCTATTCCGGGGTAAGCTACAGTACCATAGGATAGAACAACG	TATACTATAATACCGAACAAGATGTCCGCAACCAGCATCACACATTATTT
CD156_Final.fasta	Dimer	6004403	6004414	Chr3	AGGGTTAGGGTT	TGATCGGGCTGCATGGTGGGGCAGGGCGGCACCTCAGTACTGCGAAAGAA	GGTGCAGCCGTTCTGCAGGGCCAGGTTATCAAGCGATAAGCTCCAAGATT
CD156_Final.fasta	Dimer	6318362	6318373	Chr3	CTAACCCTAACC	CCATGTGGTAGCTCGGCTTGGTTACGTCACGAACTCACGATCCAATACTG	CACACAGTTTCCTTACCCCTCCTTGGCAACTTACTTCGTAGGCAAGGCTT
CD156_Final.fasta	Dimer	6604984	6604995	Chr3	TAGGGTTAGGGT	ACGTAGTGGGCGACTGGCAAGCCTTGCTTGGCTTCATGATCAGATGTGTC	ATAGATCGTTTCCGCGAAGCAAAGGTGCGATATCCGAACCACGGCTAGAC
CD156_Final.fasta	Dimer	6628186	6628197	Chr3	GGGTTAGGGTTA	GGCGCAATCCGCTAAAGCAAGGCCGGCTTGGCGAGAGGTGTACTTCATCG	CGAGAGGGGCTCGAGGGGCTCGAGGGGCTGGATTGCAGCTTGGCGGCCCT
CD156_Final.fasta	Dimer	7135715	7135726	Chr3	AGGGTTAGGGTT	TGACGCGACGTAAATAAAAATATTACCCTGGTGGGTCGTTGGTCAGGGTC	TGGTAATCTTATGGTCCAAATGTCACACTACCCTTTCCAAACCTCGTATA
CD156_Final.fasta	Dimer	7250495	7250506	Chr3	AACCCTAACCCT	CAACTGCGTTAAAGATATCTCAATTACCAGAGCATGTTGCCGATCACAAA	ACCCTGGGATAAGCAAAGGGAAGAGGAATTGATTGCCTTTGTTCATTGTA
CD156_Final.fasta	Trimer	7288445	7288462	Chr3	TTAGGGTAGGGTTAGGGT	GCCTTCCAATGAACAAAGGCAATCAATTCCTCTTCTCCTTTGCTTATCTC	CTTTTGTGATCGGCAACATGCGGGTAATTGGGTTATCTTTGTCGCAGTTG
CD156_Final.fasta	Dimer	7467808	7467819	Chr3	CCCTAACCCTAA	TTGTTTTGGTTAAATAATTAATATAACATTTGGACCATGAAACTACCAAG	CCCCTAACCAACGACCCACCAGGGTAATATTTTTATTTACGTCGCGTTAA
CD156_Final.fasta	Dimer	7481029	7481040	Chr3	AACCCTAACCCT	ATGCGAATTTTGGAAAAGGGTAATATAATATTTGGATTATAAAATTACCA	AACCCCTAACCAACGACCGACCAGGATAATATTTTTATTCACGTCGTGTT
CD156_Final.fasta	Trimer	7486777	7486794	Chr3	AACCCTAACCCTAACCCT	ATTATCTGTTATTAACATTTTATTATAGTATTTGGACTCTGAAATTACCA	AACCAACGATTTACCAGGGTAATATTTTTATTGATATCGCGTTAAATTTA
CD156_Final.fasta	Dimer	1439015	1439026	Chr4	AACCCTAACCCT	TACCGTGGCACGATGAAGCCTTTTGCTTTTTGTCGGCATTGACTTCAATC	CTTTGATCACAGGAAATAGCATCCCATTTCGAACTGAGGGGTCCCTCCTC
CD156_Final.fasta	Dimer	2203864	2203875	Chr4	AGGGTTAGGGTT	AGGGAACTGCCAAGTCTAGGTGATTTGCTAGCAATAGAGCTGTAATTCCC	ATAACTCACCTTGCCCCAGCTGCTTGCACTCAGGGATGGAACCACAACTT
CD156_Final.fasta	Dimer	2399264	2399275	Chr4	AACCCTAACCCT	TAGAAAATTGCCGTGTCGCCTGGGAATAGATGTGTTCCCATACTGATTAC	ACGGATCCAAGAACACTTTCTACCTAACGTAAACGAGAAGGGTTAGGGTG
CD156_Final.fasta	Trimer	2493811	2493828	Chr4	AGGGTTAACCCTAACCCT	CGGCTTTCCACGATGGTGTTACACTAAAGCCGGACGCAAAGTGTGAATCC	CGACATCGCCATTTGAAGCCTACCAAGACTGATGGCCCTGCCCTTTCAGG
CD156_Final.fasta	Dimer	2841134	2841145	Chr4	AGGGTTAGGGTT	TCAGATGCCGCAAGGGATGTCGTCAAGTTTGTCTTAGACCCTATTAGGCA	GGGCTAGAACAGCAGCCACAATGTGTGGAGAACCAGGCACCTGCCTAATT
CD156_Final.fasta	Dimer	3303764	3303775	Chr4	AGGGTTAGGGTT	AGTGCAGCAAGACAGTTTGGCGGCTTGGCGGGCAAGGTTCACGATCCCCG	TTGAGATGCCCTTTATCGTTGCCGGAATGCCCAGCCACTCTACAAAAACC
CD156_Final.fasta	Dimer	3588615	3588626	Chr4	TTAGGGTTAGGG	ACAGACAAAGTCGTTGGGGGCTATGAGTTCCTGTAAGCGTGCAGCAGTGC	TCTGTTGGTTGGCAGTAGATCTACTGCGAACGCGGGGCCGAGTTTTATAG
CD156_Final.fasta	Dimer	4682403	4682414	Chr4	TAGGGTTAGGGT	AAATGCAGCTCAGGGCAGGTTCCCCGTCTCGGAGGCCAACCGACCGGCAG	AACGGAGCTAACGACTCGCTAGTGCCGACCTTGCCTCACCGAGTCTCTCG
CD156_Final.fasta	Dimer	5282900	5282911	Chr4	AACCCTAACCCT	AAGACATCAATCGCCTTATTACCACCCCACTAGCTTCGCCTGCTGGCCAA	CTAAGGAAGCTGCTTTGAGCCTTGAGGAGGACAAAGACAAATAACCGATA
CD156_Final.fasta	Dimer	1723067	1723078	Chr5	TAACCCTAACCC	CACAAACAATCGGACGGTCACAACACGGCTTGACAGCAAGATGGGATTGT	AACCCCAAAACCCAAAACCCATCGAAGCCAAGCTGTCGCGCTTGGCGCCT
CD156_Final.fasta	Dimer	1939542	1939553	Chr5	CTAACCCTAACC	GAACTCCATGAAGCCAGGGGTGGAGTCAACTTCCATTGGTCGCACCAACA	CTCACCAGATCGTTACCAAACTCTCCGGTCAAGCAAGGTAAGCCGTCCGT
CD156_Final.fasta	Dimer	1990156	1990167	Chr5	AGGGTTAGGGTT	AAACCGAGGCGGACTACACACATGCAAAGTACAAAATTATTTGTTGCTGC	GATGTTTGCACAACCCAATGATCAGAATGCGTGAACCTTTGAAGTTTTGA
CD156_Final.fasta	Dimer	2071330	2071341	Chr5	TAGGGTTAGGGT	TACCTACCTACCTACCTACCTGGTAGGTAGGTAGGTAATCAACAGAAAGC	CCAAGACAGTGCCCTTTTCTGGGGTCGGTCTGGGGTTGCAGGGATCAGGG
CD156_Final.fasta	Dimer	2148475	2148486	Chr5	TAACCCTAACCC	GCTATGGTACACCTAGGTGTCATCCTCGTACAAAACCCGCAAGTTGGTGT	CAAACAGCAGCATTTCTTCATAATAAACTTGCCTTGCAATGATCTCTGTT
CD156_Final.fasta	Dimer	2214714	2214725	Chr5	GGGTTAGGGTTA	AATATTTACCTAAAATCGAAAATATATCCACTGGTAAATATTATAAAACT	TATTACGTATATATTGGAAACGTTTGGGGTTTTCCAGCACCTCGTCGATT
CD156_Final.fasta	Dimer	2671981	2671992	Chr5	CTAACCCTAACC	CTTAGGTCCCCTTGTGAGTTAAACATGGGCATATCTATCGTGAGACGAGT	TGTCATACCTTCAGTGTGTACTGCTTAGCGGCTACCAGGGAACTGCTGCT
CD156_Final.fasta	Dimer	2740976	2740987	Chr5	ACCCTAACCCTA	GTCTGATGAAGGGAGTTAATTGTCATTGTAGTCAAGATGACTTTCTATTC	TGTATGTTTTGTTCGAATCTGGCCTAGACTAGACTAGACTAGGTCTAGTT
CD156_Final.fasta	Dimer	3196306	3196317	Chr5	GGGTTAGGGTTA	CTCCAGATGACGAGTGGGTATGCGGGTGAAACATTGAACAGATTTTGTGT	GAAGTAGTTTCTGTTGCGTGGACCACGAACGGTATCAACCTTTTAACTCA
CD156_Final.fasta	Dimer	4111562	4111573	Chr5	AACCCTAACCCT	GCTCTTCTCAGTACGTGATCAAGGGTAGGCGTTAGCCGCAGCCCATTTTC	TATGCAATCAATGTTTATTCAGCGGGGAAACATGGGATGATGTGGAGCAA
CD156_Final.fasta	Dimer	53646	53657	Chr6	AACCCTAACCCT	TAGAAAGAACCCGAAAATTAAAACGAAATATTCGGACCCTAAGATTACCA	GACCCCGACCAACGAACAACAACCCACAAAGGTAATGCGTTCATCCACGT
CD156_Final.fasta	Dimer	242717	242728	Chr6	TAACCCTAACCC	TGTGGGGTACTCGGTGTCAATTCCCCGCGGACTTCTTCCCGCGGGCTACT	GGTTGCTACTGCTGAGTACTTTACGTAGACAGCAAGCAAAGAAATCTTGG
CD156_Final.fasta	Dimer	548950	548961	Chr6	TAACCCTAACCC	AGGAAAGAAGATGGGATTTTCAACCGACTCCAAGCAACAGTCAAGAACCG	GAGATCCAGGGGATTCAGGGTGACCCCTGGAACTTTTCAGGCATAATGTG
CD156_Final.fasta	Dimer	911516	911527	Chr6	GGGTTAGGGTTA	TGGGCACGCTAATTTTCTTATCGTGCTTATCGGCTTCTGGTGGTAGTCCG	TAGCATCTCACCTTGCCTCTTAGGGGGCGAATTGATTCCGTCAGCGGGGC
CD156_Final.fasta	Dimer	2134319	2134330	Chr6	GTTAGGGTTAGG	GTATATTTCCCAAAAAGCGTTTTGGTGCTTTTTGGAATCGCCCAATAAAC	TTGGGGTTTGGTATGGGTTTTTGTATTTAACGTTATTAATATTAATTAAA
CD156_Final.fasta	Dimer	2398499	2398510	Chr6	GGGTTAGGGTTA	TTAGGTACCTATCCGGACAGGTAGTTGAGCACTTGAAACTTCCGGGTTAG	GTATTAGCTTCCACCATGTCGTGCGGTATATCACAGAAGGCAGACTGTTC
CD156_Final.fasta	Dimer	2607908	2607919	Chr6	CCTAACCCTAAC	GCAGCTTTCAAATCCAGCCAATAACAGGGCAGAACTCTTTCGAGGTGGGT	CCGTCTTGCGTGCGGATCTAATTGACCAATTGAACCTCCTGCACATAAGT
CD156_Final.fasta	Trimer	3233248	3233265	Chr6	AACCCTAACCCTAACCCT	TAATATATGGGGAATATTGTAATTGTAACATTTGGACCATAAAATCACCA	AATTAACGACCCACCAGGGTAATATTTTTATCGACGTCGCGTCAAATTTA
CD156_Final.fasta	Dimer	3566401	3566412	Chr6	GGGTTAGGGTTA	ATTGTTGCTCACCCTCTCTCACGGCTGCTACATAGTGCACTGCCAGATGC	TGAGAGCTTCCTAAAGGTTTCACCCACGACCAATTGGCCCAATGAGTGGA
CD156_Final.fasta	Dimer	3767065	3767076	Chr6	GGGTTAGGGTTA	GCCTAGCTCTGACAGCGTACCTATCTACCTATCTTATCGGTACTTCACCG	CCCTAGGTTCCCGCGCAAGCGTACGATGAGCTTCCCATAACCTCCACCTG
CD156_Final.fasta	Dimer	6059227	6059238	Chr6	TAGGGTTAGGGT	AAACCAATATATAAATTGAAATAAATTATAAAAGTAAAAACAAATAAAAC	TTAATTCGAGTATATTTTATTTTAAAATTACTTACTAATTATTTTATCGT
CD156_Final.fasta	Dimer	231042	231053	Chr7	AACCCTAACCCT	GATGAATGAGATGAAGAGCGCTAGCTGTTTTGTTTGCTTCTACGAGCAAG	CTCGAAAATTGAGGCGACCCCTCCCACCTTCCTCAATCAGTAGTCGACGT
CD156_Final.fasta	Dimer	1462612	1462623	Chr7	ACCCTAACCCTA	TCGACGGCACTCACCAGCCGATACTTGCTGAACATCGAAAAGGGGAATAG	ACGGGTACAGTACCACCCCTGACTTGCCCTGCCAAGCCTGCATACCTTAT
CD156_Final.fasta	Dimer	1535274	1535285	Chr7	AGGGTTAGGGTT	GATCCAGTTATGGAGTTGAGCAAGGTACCAATGGAACCTACCTAGTTATG	CAAGGACAGGATCGACAAACATGTGGTGCCTTCAAGGCGGGGCAATGTTG
CD156_Final.fasta	Dimer	3893883	3893894	Chr7	GGTTAGGGTTAG	AATAAACGGCAAATAAACCTATAAAATAGAAAAAAGAAAAATTATTAATA	AATAAAAGGGGTTATAATATAGGAAAAAGTAAAAATAAAAGCAAAAATAT
CD156_Final.fasta	Dimer	3896607	3896618	Chr7	AACCCTAACCCT	GACAAAAATACTAGCAAATAAACTTAAAATAAAAATAAAGCGCGAATTGA	AAATAGTTGCAATATCCGGGCCTAGCGTCGCCTAGATAAGTGTTACGGCC
